# Supplementary material for: Bis{2-[(2-cyano­phen­yl)imino­meth­yl]phenolato}copper(II)
Source: Acta Crystallogr Sect E Struct Rep Online. 2008 Nov 13;64(Pt 12):m1539. doi: 10.1107/S160053680803417X (PMC2959947; doi:10.1107/S160053680803417X)
Supplement: Supplementary file 2 [file e-64-m1539-Isup2.hkl]

# 
# h,k,l, Fc-squared, Fo-squared, sigma(Fo-squared) and status flag 
# 
data_I
_shelx_title ' shelxl in P2(1)/c' 
_shelx_refln_list_code          4 
_shelx_F_calc_maximum      185.55 
_exptl_crystal_F_000       518.00 
_reflns_d_resolution_high  0.7690 
 
loop_ 
 _symmetry_equiv_pos_as_xyz 
 'x, y, z' 
 '-x, y+1/2, -z+1/2' 
 '-x, -y, -z' 
 'x, -y-1/2, z-1/2' 
 
_cell_length_a     9.6981 
_cell_length_b    11.4026 
_cell_length_c    10.8889 
_cell_angle_alpha  90.000 
_cell_angle_beta  107.570 
_cell_angle_gamma  90.000 
 
_shelx_F_squared_multiplier     1.000 
 
loop_ 
 _refln_index_h 
 _refln_index_k 
 _refln_index_l 
 _refln_F_squared_calc 
 _refln_F_squared_meas 
 _refln_F_squared_sigma 
 _refln_observed_status 
   2   0   0      451.26      451.70      4.26 o 
   3   0   0    10468.11    10016.78     67.59 o 
   4   0   0       58.54       41.62      3.21 o 
   5   0   0      222.84      185.90     14.43 o 
   6   0   0     1937.86     2051.84     79.81 o 
   7   0   0      390.89      393.75     31.34 o 
   8   0   0      237.62      254.30     32.70 o 
   9   0   0      178.13      212.47     31.47 o 
  10   0   0        7.04        3.45     17.09 o 
  11   0   0        5.55       -3.28     12.96 o 
   2   1   0       63.20       72.36      3.05 o 
   3   1   0      894.49      874.31     11.64 o 
   4   1   0       92.63       81.87      6.72 o 
   5   1   0        0.81        2.96      5.11 o 
   6   1   0       10.63        1.94      6.01 o 
   7   1   0      109.47      123.17     13.89 o 
   8   1   0       22.31       34.36      7.46 o 
   9   1   0        1.02       12.75      7.69 o 
  10   1   0       29.61       21.59     10.06 o 
  11   1   0       15.01        9.88     12.02 o 
   0   2   0      483.61      504.07      6.46 o 
   1   2   0     1091.10     1015.06      6.96 o 
   2   2   0      571.26      554.69     10.65 o 
   3   2   0     2253.17     2184.29     25.74 o 
   4   2   0      957.26      884.04     12.59 o 
   5   2   0      198.18      183.30     10.74 o 
   6   2   0      669.65      630.15     17.26 o 
   7   2   0       99.88       93.20      8.03 o 
   8   2   0       78.69      113.38     13.73 o 
   9   2   0      337.90      319.18     35.44 o 
  10   2   0       61.79       80.04     10.68 o 
  11   2   0      159.51      147.91     27.56 o 
   1   3   0      395.55      368.76      3.56 o 
   2   3   0      163.64      154.04      8.24 o 
   3   3   0      217.28      226.27      5.71 o 
   4   3   0      333.13      346.41      6.44 o 
   5   3   0      659.11      661.76     13.10 o 
   6   3   0      187.83      203.56     10.89 o 
   7   3   0       39.82       32.15     13.63 o 
   8   3   0      167.64      157.31     16.02 o 
   9   3   0       42.60       52.43     12.22 o 
  10   3   0       26.75       17.63     11.44 o 
  11   3   0        2.52        5.35      9.39 o 
   0   4   0     9491.29     9217.99     55.52 o 
   1   4   0     2351.74     2215.04     12.85 o 
   2   4   0     1026.09      871.22      8.59 o 
   3   4   0     1250.97     1193.18     22.34 o 
   4   4   0      995.20      975.00     32.40 o 
   5   4   0      977.25     1007.93     19.26 o 
   6   4   0      202.34      182.26     10.89 o 
   7   4   0      328.97      346.01     17.10 o 
   8   4   0      371.02      379.03     30.83 o 
   9   4   0       31.71       27.59      8.47 o 
  10   4   0       42.77       38.61     20.73 o 
  11   4   0       34.95       20.74     10.96 o 
   1   5   0      241.82      228.11      8.81 o 
   2   5   0       37.02       37.90      2.59 o 
   3   5   0       65.91       85.69      4.34 o 
   4   5   0      150.69      144.76      7.12 o 
   5   5   0       75.10       80.85      6.37 o 
   6   5   0      142.01      142.83     10.14 o 
   7   5   0      116.89      115.99     10.87 o 
   8   5   0        0.42       10.26      5.22 o 
   9   5   0       18.63       40.27     20.42 o 
  10   5   0       16.07        4.49      7.97 o 
  11   5   0        1.01        4.32     12.27 o 
   0   6   0     2252.92     2307.43     27.80 o 
   1   6   0     3089.13     3359.88     31.96 o 
   2   6   0     2082.34     2191.20     22.58 o 
   3   6   0     1447.97     1403.02     24.91 o 
   4   6   0      575.65      600.27     15.72 o 
   5   6   0       86.60       85.14      6.37 o 
   6   6   0      178.36      177.15     16.75 o 
   7   6   0      314.98      361.09     24.48 o 
   8   6   0      292.02      275.84     18.63 o 
   9   6   0       54.83       59.27      8.49 o 
  10   6   0       14.64       12.22     11.64 o 
   1   7   0      111.29      130.68     10.13 o 
   2   7   0       70.10       67.51      5.58 o 
   3   7   0       42.18       46.42      3.25 o 
   4   7   0      330.46      307.56     21.37 o 
   5   7   0      569.03      573.95     19.03 o 
   6   7   0       65.77       58.46      6.48 o 
   7   7   0        9.81       17.50      5.96 o 
   8   7   0       32.09       32.07      6.84 o 
   9   7   0       16.89       15.72      8.10 o 
  10   7   0        5.87       11.09      8.04 o 
   0   8   0      846.70      827.48     31.14 o 
   1   8   0      399.61      357.32     26.72 o 
   2   8   0      441.90      409.86     21.23 o 
   3   8   0      346.18      340.70     16.34 o 
   4   8   0      375.63      398.99     20.24 o 
   5   8   0      685.28      678.35     29.16 o 
   6   8   0       45.29       49.37      7.58 o 
   7   8   0       15.73       19.33      5.19 o 
   8   8   0      286.00      293.71     30.97 o 
   9   8   0      110.50      113.25     19.92 o 
  10   8   0       22.13       37.01     12.23 o 
   1   9   0        0.71        2.35      9.07 o 
   2   9   0        5.52       12.63     10.08 o 
   3   9   0      352.10      371.20     17.88 o 
   4   9   0       43.57       35.40      5.11 o 
   5   9   0       33.74       26.44      7.31 o 
   6   9   0        0.01       -5.68      5.68 o 
   7   9   0       15.22       13.38      6.69 o 
   8   9   0       15.90       15.39     10.43 o 
   9   9   0        0.04      -10.53     10.53 o 
   0  10   0      191.56      210.04     20.74 o 
   1  10   0       65.73       80.46     11.48 o 
   2  10   0       63.49       68.72     11.01 o 
   3  10   0      725.64      766.95     45.79 o 
   4  10   0      691.47      708.33     27.55 o 
   5  10   0       97.09      101.05      7.95 o 
   6  10   0      129.60      149.24     18.38 o 
   7  10   0       74.59       50.46     13.05 o 
   8  10   0       22.54       32.34      8.81 o 
   1  11   0        0.06        2.07     12.23 o 
   2  11   0       11.41       26.17      7.26 o 
   3  11   0       47.97       48.80     10.43 o 
   4  11   0       31.24       24.95      6.60 o 
   5  11   0        1.19       -1.18      6.72 o 
   6  11   0        2.75        6.87      8.71 o 
   7  11   0       10.81       14.76     14.00 o 
   8  11   0       16.45       13.60     12.37 o 
   0  12   0      483.09      510.63     66.66 o 
   1  12   0      161.94      151.06     14.53 o 
   2  12   0       71.17       92.68      8.62 o 
   3  12   0      104.62      111.21     12.64 o 
   4  12   0       69.14       61.65      9.08 o 
   5  12   0      110.59      120.44     16.48 o 
   6  12   0       55.73       51.89     36.53 o 
   7  12   0       36.51       28.28     15.12 o 
   1  13   0        2.45       -3.30      6.88 o 
   2  13   0       19.34       14.53     11.25 o 
   3  13   0       24.02       19.44      7.19 o 
   4  13   0        4.53       16.72      5.79 o 
   5  13   0        8.14        5.96      7.91 o 
   0  14   0       25.19       33.97     13.59 o 
   1  14   0       18.02       11.54     11.45 o 
   2  14   0       60.01       64.75      8.00 o 
   3  14   0      157.15      134.27     23.71 o 
 -12   1   1        3.18       21.71     10.40 o 
 -11   1   1        2.35       -6.05      8.74 o 
 -10   1   1       55.49       96.25     17.68 o 
  -9   1   1      165.96      207.04     15.77 o 
  -8   1   1      257.45      287.72     17.79 o 
  -7   1   1      359.12      384.70     27.88 o 
  -6   1   1      460.03      434.28     11.47 o 
  -5   1   1      718.90      657.02     10.81 o 
  -4   1   1     2401.52     2309.91     27.50 o 
  -3   1   1     6357.04     6176.67     31.79 o 
  -2   1   1    10861.86    10751.98     48.33 o 
  -1   1   1     9612.45     9093.80     56.27 o 
   1   1   1      675.07      571.06      4.68 o 
   2   1   1     1653.41     1536.84      9.42 o 
   3   1   1     3145.66     3090.22     16.66 o 
   4   1   1      238.13      213.91      7.59 o 
   5   1   1      697.99      690.74     16.84 o 
   6   1   1     1831.15     1847.01     39.45 o 
   7   1   1      291.37      313.30     17.83 o 
   8   1   1       22.64       18.15      8.42 o 
   9   1   1       95.85      101.14     17.68 o 
  10   1   1      121.90      121.61     14.81 o 
  11   1   1       95.00       95.67     15.72 o 
 -12   2   1        8.72        0.86      6.90 o 
 -11   2   1       14.36        2.51     10.38 o 
 -10   2   1        4.18       12.35      8.37 o 
  -9   2   1        0.02        4.02      9.86 o 
  -8   2   1       77.25       76.70     11.97 o 
  -7   2   1      232.88      207.25     14.24 o 
  -6   2   1      103.43       99.05      6.47 o 
  -5   2   1       71.35       84.69      6.92 o 
  -4   2   1      129.29      133.47     10.46 o 
  -3   2   1      256.27      235.57      4.41 o 
  -2   2   1     1990.31     1927.84     14.05 o 
  -1   2   1     2943.22     2847.89     21.41 o 
   0   2   1     4668.19     4391.41     22.37 o 
   1   2   1      367.26      375.55      4.72 o 
   2   2   1      388.23      361.84      5.65 o 
   3   2   1       86.46       99.24      4.20 o 
   4   2   1     2022.02     2199.25     20.47 o 
   5   2   1      107.43      114.16      5.39 o 
   6   2   1      132.01      141.40      9.16 o 
   7   2   1      198.21      208.21     14.30 o 
   8   2   1        1.70       -6.07      8.44 o 
   9   2   1        8.45       12.81      6.68 o 
  10   2   1       53.34       44.22      8.01 o 
  11   2   1        0.87        3.54     12.05 o 
 -11   3   1       44.95       39.80     12.01 o 
 -10   3   1      114.84      110.45     12.58 o 
  -9   3   1      476.81      512.52     32.18 o 
  -8   3   1       39.01       43.05      9.93 o 
  -7   3   1       25.90       37.29      5.22 o 
  -6   3   1     1604.15     1662.78     32.17 o 
  -5   3   1      476.49      439.82     12.17 o 
  -4   3   1      248.12      197.36      7.97 o 
  -3   3   1     3772.84     3725.40     27.37 o 
  -2   3   1     2132.37     1965.05     14.70 o 
  -1   3   1     3372.34     3111.85     21.44 o 
   0   3   1     2696.43     2496.96     14.10 o 
   1   3   1       16.23        7.65      2.72 o 
   2   3   1     1131.44     1010.16     11.08 o 
   3   3   1      788.58      663.45     11.96 o 
   4   3   1       35.84       44.08      5.71 o 
   5   3   1      176.34      154.57     10.84 o 
   6   3   1      424.52      404.97     17.25 o 
   7   3   1      242.74      260.20     12.82 o 
   8   3   1      475.60      500.99     31.69 o 
   9   3   1      461.41      459.38     43.32 o 
  10   3   1      235.92      232.37     32.87 o 
  11   3   1      101.60       86.47     14.81 o 
 -11   4   1        0.17        1.10      8.26 o 
 -10   4   1        2.77        2.92      5.17 o 
  -9   4   1       36.15       21.99     11.06 o 
  -8   4   1      131.10      121.06     12.13 o 
  -7   4   1        2.11        0.50      4.65 o 
  -6   4   1        9.86       15.16      4.34 o 
  -5   4   1        0.93        7.46      3.08 o 
  -4   4   1      189.72      197.79      8.46 o 
  -3   4   1        1.84        4.37      3.22 o 
  -2   4   1      639.14      661.45      8.25 o 
  -1   4   1      515.48      554.39      9.37 o 
   0   4   1      395.32      409.73      8.78 o 
   1   4   1      217.63      232.76      3.74 o 
   2   4   1      501.68      490.31     19.58 o 
   3   4   1      685.98      731.52     13.06 o 
   4   4   1      140.94      161.17     12.55 o 
   5   4   1      273.34      301.03     12.60 o 
   6   4   1       49.65       52.49      6.35 o 
   7   4   1       94.54       90.41     11.21 o 
   8   4   1       43.82       28.73      9.85 o 
   9   4   1        0.13       13.03      6.97 o 
  10   4   1        0.04        5.16     12.03 o 
  11   4   1       15.44       20.25      9.91 o 
 -11   5   1       28.58       33.66      8.57 o 
 -10   5   1       30.99       22.84      9.58 o 
  -9   5   1       97.14       89.64     14.84 o 
  -8   5   1      224.45      224.90     14.58 o 
  -7   5   1      234.70      232.78     11.60 o 
  -6   5   1      619.00      625.58     19.48 o 
  -5   5   1     1285.79     1404.09     28.87 o 
  -4   5   1     1001.05     1014.03     28.24 o 
  -3   5   1     1611.93     1565.51     18.42 o 
  -2   5   1     3946.81     4168.62     33.48 o 
  -1   5   1     7892.03     8296.67     45.00 o 
   0   5   1     4291.74     4230.49     36.59 o 
   1   5   1      311.48      247.95      7.96 o 
   2   5   1     1045.86      998.17     12.77 o 
   3   5   1     2035.67     2031.00     35.30 o 
   4   5   1      482.20      482.82     14.04 o 
   5   5   1      417.39      434.10     16.45 o 
   6   5   1      661.06      654.45     29.80 o 
   7   5   1      202.73      175.53     13.25 o 
   8   5   1       99.98       97.54     11.16 o 
   9   5   1       31.74       45.87      9.73 o 
  10   5   1       19.76       15.40      9.44 o 
 -11   6   1        8.11        9.13      8.19 o 
 -10   6   1       22.66       23.84      7.68 o 
  -9   6   1       43.09       41.68      9.09 o 
  -8   6   1        0.61       -2.76      5.28 o 
  -7   6   1       13.38       14.12      5.16 o 
  -6   6   1        0.07        8.87      3.39 o 
  -5   6   1       43.84       45.03      5.59 o 
  -4   6   1       32.36       26.54      4.22 o 
  -3   6   1       71.85       87.87      5.13 o 
  -2   6   1        3.94        2.56      1.96 o 
  -1   6   1      436.32      490.13     11.16 o 
   0   6   1      102.57       87.87      6.38 o 
   1   6   1      384.60      394.93     12.91 o 
   2   6   1        6.28       12.63      4.68 o 
   3   6   1        4.76       10.17      2.71 o 
   4   6   1       16.05       17.52      3.84 o 
   5   6   1      125.34      123.46      9.42 o 
   6   6   1      285.03      322.44     22.85 o 
   7   6   1       52.97       60.07      7.72 o 
   8   6   1        1.98       12.03      3.60 o 
   9   6   1        0.24        9.10      6.29 o 
  10   6   1        1.73        1.91      6.68 o 
 -10   7   1       22.70        7.24      7.02 o 
  -9   7   1      120.64      122.46     17.31 o 
  -8   7   1       38.52       43.35      8.19 o 
  -7   7   1        1.55        8.71      6.96 o 
  -6   7   1      485.50      498.36     14.92 o 
  -5   7   1      607.80      601.20     18.44 o 
  -4   7   1      120.31      130.86      5.82 o 
  -3   7   1     1071.79     1050.59     20.55 o 
  -2   7   1      969.93      969.98     17.53 o 
  -1   7   1      170.65      124.55     10.50 o 
   0   7   1      944.09      859.97     17.50 o 
   1   7   1      740.53      714.42     15.85 o 
   2   7   1      631.91      628.22     17.23 o 
   3   7   1     1562.09     1587.91     33.19 o 
   4   7   1      654.22      674.12     24.36 o 
   5   7   1      386.83      416.09     20.21 o 
   6   7   1      530.91      545.89     27.41 o 
   7   7   1      160.93      161.89     15.54 o 
   8   7   1       75.50       76.46      9.51 o 
   9   7   1      126.26      102.16     14.51 o 
  10   7   1       61.36       33.75     13.39 o 
 -10   8   1       30.30       18.62     11.56 o 
  -9   8   1        0.18        2.50      8.73 o 
  -8   8   1       69.90       57.37      7.60 o 
  -7   8   1       94.28       88.47     12.87 o 
  -6   8   1      339.57      321.38     17.52 o 
  -5   8   1      110.09       97.18      7.78 o 
  -4   8   1      103.09       96.70     13.33 o 
  -3   8   1        0.92        2.05      4.36 o 
  -2   8   1        7.98        9.05      3.20 o 
  -1   8   1      217.79      252.52     20.93 o 
   0   8   1        0.26        6.51      3.82 o 
   1   8   1       28.61       27.09      4.31 o 
   2   8   1      178.00      170.24     15.23 o 
   3   8   1      151.29      154.56     14.62 o 
   4   8   1       85.60       69.49     10.96 o 
   5   8   1      245.60      267.49     29.66 o 
   6   8   1        5.37        8.62      6.21 o 
   7   8   1       80.96       61.27      7.52 o 
   8   8   1        0.74        9.90      4.78 o 
   9   8   1        5.85        2.71     10.82 o 
  -9   9   1       90.39       89.51     16.63 o 
  -8   9   1       88.88       87.03     10.92 o 
  -7   9   1      109.44      111.28     10.39 o 
  -6   9   1      431.82      461.10     32.74 o 
  -5   9   1      465.09      460.84     27.76 o 
  -4   9   1      167.58      156.61     13.32 o 
  -3   9   1      292.23      264.89     17.69 o 
  -2   9   1      370.53      429.74     28.95 o 
  -1   9   1      340.77      366.18     34.31 o 
   0   9   1      518.56      560.56     31.89 o 
   1   9   1      547.26      560.77     51.50 o 
   2   9   1      593.43      607.68     31.23 o 
   3   9   1      194.57      200.78     13.46 o 
   4   9   1        1.89        4.36      3.44 o 
   5   9   1       10.81       17.41      4.37 o 
   6   9   1      149.51      170.61     19.53 o 
   7   9   1      160.83      159.92     18.81 o 
   8   9   1       97.99      101.92     17.43 o 
   9   9   1       49.04       48.93     11.85 o 
  -9  10   1        1.92        1.97     13.08 o 
  -8  10   1        8.39        5.16      6.43 o 
  -7  10   1       94.93       84.05     17.34 o 
  -6  10   1       10.66       15.15      6.00 o 
  -5  10   1        0.01       10.12      7.23 o 
  -4  10   1       15.45       24.65      6.92 o 
  -3  10   1       54.53       52.91      9.81 o 
  -2  10   1       20.27       18.07      9.47 o 
  -1  10   1       80.38       53.58     14.64 o 
   0  10   1        2.91        9.49     10.96 o 
   1  10   1       16.54       20.49      6.54 o 
   2  10   1      157.45      170.06     16.82 o 
   3  10   1       73.49       75.31     10.75 o 
   4  10   1      287.97      270.23     15.12 o 
   5  10   1       35.68       29.90      6.42 o 
   6  10   1       57.43       73.34     11.40 o 
   7  10   1       59.46       70.08     13.07 o 
   8  10   1        1.55        6.93      7.52 o 
  -8  11   1       13.76       25.68     16.47 o 
  -7  11   1       18.60        6.54      8.38 o 
  -6  11   1       43.98       20.68     20.42 o 
  -5  11   1       56.57       54.91      9.06 o 
  -4  11   1      238.96      242.22     18.27 o 
  -3  11   1      201.20      240.34     18.84 o 
  -2  11   1       23.41       16.35     10.77 o 
  -1  11   1      113.29      131.42     18.36 o 
   0  11   1      174.88      194.07     20.36 o 
   1  11   1      148.30      191.72     16.80 o 
   2  11   1      568.00      595.59     41.99 o 
   3  11   1      418.26      461.34     18.66 o 
   4  11   1       93.18      110.78      9.47 o 
   5  11   1      171.89      172.00     21.54 o 
   6  11   1      161.07      161.25     25.41 o 
   7  11   1       88.82       65.02     12.74 o 
  -7  12   1        0.46       17.67     13.20 o 
  -6  12   1        1.21        2.75      7.72 o 
  -5  12   1       21.71       40.65     10.73 o 
  -4  12   1       28.91       30.88      8.38 o 
  -3  12   1        4.55       10.86      8.52 o 
  -2  12   1       13.42       10.51      9.44 o 
  -1  12   1       12.65       23.45      8.83 o 
   0  12   1       33.50       20.73      8.09 o 
   1  12   1        7.50        7.15      8.74 o 
   2  12   1        7.00        7.72      8.10 o 
   3  12   1       25.56       29.58     11.52 o 
   4  12   1        6.04       16.68      6.43 o 
   5  12   1        2.49        5.46     11.63 o 
   6  12   1        3.03       26.61      9.92 o 
  -5  13   1      123.29      127.65     22.89 o 
  -4  13   1       32.12       16.77     10.55 o 
  -3  13   1       43.20       44.91     12.56 o 
  -2  13   1      119.30      125.35     21.15 o 
  -1  13   1      111.42      124.58     13.35 o 
   0  13   1      120.25      114.99     12.56 o 
   1  13   1      129.68      152.18     16.18 o 
   2  13   1      171.39      169.05     17.51 o 
   3  13   1      187.47      164.27     24.52 o 
   4  13   1       57.59       69.34     12.95 o 
   5  13   1       44.86       31.47     12.32 o 
  -4  14   1        0.00        0.40      6.86 o 
  -3  14   1        1.80       24.16      9.78 o 
  -2  14   1        1.66       23.18     12.23 o 
  -1  14   1        0.59        2.15      7.42 o 
   0  14   1        9.12       12.78      6.78 o 
   1  14   1        1.76        8.66     11.36 o 
   2  14   1        3.52        4.62      7.59 o 
   3  14   1        0.00        1.01      6.73 o 
 -12   0   2       33.61       36.16     10.67 o 
 -11   0   2       69.32       62.83     17.38 o 
 -10   0   2       68.49       93.61     14.97 o 
  -9   0   2      322.72      339.15     35.46 o 
  -8   0   2      129.33      166.20     17.63 o 
  -7   0   2      600.48      678.06     52.74 o 
  -6   0   2     1503.83     1343.72     30.83 o 
  -5   0   2       13.11       44.19      9.69 o 
  -4   0   2     6559.88     6790.25    108.99 o 
  -3   0   2    34429.86    33882.48    132.14 o 
  -2   0   2     4965.80     4801.52     62.67 o 
  -1   0   2     4159.35     3843.05     40.19 o 
   0   0   2     2953.58     2657.22     19.55 o 
   1   0   2        7.80       45.39      5.48 o 
   2   0   2      461.93      402.56     10.45 o 
   3   0   2     3227.90     3185.91     29.78 o 
   4   0   2      529.05      496.67     10.28 o 
   5   0   2      242.02      233.54     13.26 o 
   6   0   2     2018.27     2128.03    124.41 o 
   7   0   2      460.76      458.28     63.99 o 
   8   0   2        5.40       11.76     14.19 o 
   9   0   2      504.11      532.94     31.71 o 
  10   0   2      115.20      155.58     21.57 o 
  11   0   2        0.82        9.24     17.52 o 
 -12   1   2        3.59        3.79      9.78 o 
 -11   1   2        1.39        0.00      7.95 o 
 -10   1   2        4.08        9.65      8.05 o 
  -9   1   2       19.32       15.34      7.13 o 
  -8   1   2       87.49      103.66     16.86 o 
  -7   1   2       10.40        3.34      8.37 o 
  -6   1   2       36.48       43.95      3.98 o 
  -5   1   2      431.72      433.76      7.96 o 
  -4   1   2      128.85      121.74      9.02 o 
  -3   1   2      522.16      512.53      6.28 o 
  -2   1   2    22364.62    21959.34    149.36 o 
  -1   1   2      303.54      308.65      3.42 o 
   0   1   2     6024.06     5927.91     33.40 o 
   1   1   2      398.63      396.98      6.20 o 
   2   1   2      244.35      247.62      6.36 o 
   3   1   2       60.16       56.06      3.26 o 
   4   1   2      359.75      379.52      8.07 o 
   5   1   2       30.70       34.56      4.79 o 
   6   1   2      117.69      108.15     10.83 o 
   7   1   2       35.22       39.97     13.76 o 
   8   1   2      170.69      165.05     14.90 o 
   9   1   2      107.34      100.60      9.01 o 
  10   1   2       65.66       48.18     14.58 o 
  11   1   2        0.44        1.96      8.35 o 
 -12   2   2       18.15       15.53      6.20 o 
 -11   2   2       29.31       20.64     10.58 o 
 -10   2   2      187.67      222.75     13.20 o 
  -9   2   2       83.34       81.05     10.92 o 
  -8   2   2       20.57       28.21      5.56 o 
  -7   2   2      362.01      357.44     16.61 o 
  -6   2   2     1583.67     1624.21     30.63 o 
  -5   2   2     1457.45     1479.47     16.94 o 
  -4   2   2     1249.26     1211.24     12.63 o 
  -3   2   2     5609.64     5567.94     33.97 o 
  -2   2   2     1636.01     1558.31     12.41 o 
  -1   2   2      376.53      431.31      8.64 o 
   0   2   2     2242.27     2130.65     15.69 o 
   1   2   2       25.91       14.03      3.17 o 
   2   2   2     1038.34      930.28      8.83 o 
   3   2   2     4264.56     4147.82     33.11 o 
   4   2   2      741.28      796.94     13.44 o 
   5   2   2     1383.65     1370.27     26.54 o 
   6   2   2      389.29      385.97     23.47 o 
   7   2   2       42.89       37.74     20.39 o 
   8   2   2     1018.65     1072.70     52.99 o 
   9   2   2      538.76      599.12     37.06 o 
  10   2   2       57.74       54.19     15.29 o 
  11   2   2       44.56       49.15     11.47 o 
 -12   3   2       10.29       16.81      8.52 o 
 -11   3   2        2.13       -4.58      7.27 o 
 -10   3   2        5.52        4.67     10.49 o 
  -9   3   2       20.31       19.56      5.86 o 
  -8   3   2      202.99      216.99     12.79 o 
  -7   3   2       15.06       15.94      6.95 o 
  -6   3   2       81.66       87.39      8.44 o 
  -5   3   2        4.58        3.18      2.05 o 
  -4   3   2       46.69       49.98      3.90 o 
  -3   3   2      182.61      191.31      9.42 o 
  -2   3   2     1614.05     1607.64     13.34 o 
  -1   3   2     1982.00     1906.58     16.24 o 
   0   3   2       37.07       31.97      3.15 o 
   1   3   2       42.09       41.99      3.71 o 
   2   3   2       20.74       16.99      4.64 o 
   3   3   2      316.09      340.72      6.68 o 
   4   3   2        3.50        4.09      3.00 o 
   5   3   2       96.06       94.61      6.07 o 
   6   3   2        0.85        1.88      3.39 o 
   7   3   2       40.40       38.58      7.15 o 
   8   3   2        1.11       11.02      7.95 o 
   9   3   2        0.57       11.24      8.24 o 
  10   3   2       15.90       16.61      9.05 o 
  11   3   2        1.36       -0.55     12.55 o 
 -11   4   2       52.24       61.21     11.03 o 
 -10   4   2       11.67       10.11     11.59 o 
  -9   4   2      317.18      393.31     32.03 o 
  -8   4   2      707.91      746.63     18.00 o 
  -7   4   2      769.57      805.89     22.92 o 
  -6   4   2     1603.54     1638.19     29.67 o 
  -5   4   2      460.01      447.99     22.79 o 
  -4   4   2     1257.33     1228.59     16.01 o 
  -3   4   2     5818.95     5948.89     55.83 o 
  -2   4   2      260.63      209.03     14.50 o 
  -1   4   2      147.31      119.21      7.29 o 
   0   4   2     2143.12     2023.45     32.21 o 
   1   4   2     1303.24     1187.99     10.40 o 
   2   4   2      225.88      177.79      8.47 o 
   3   4   2        4.26       11.39      3.23 o 
   4   4   2      118.86      103.44      9.74 o 
   5   4   2      702.53      717.23     16.60 o 
   6   4   2      717.76      669.50     25.22 o 
   7   4   2      189.25      182.76     16.44 o 
   8   4   2       79.47       71.50     10.53 o 
   9   4   2      148.04      142.01     11.80 o 
  10   4   2       40.35       40.68     11.84 o 
 -11   5   2        1.04       14.64      7.47 o 
 -10   5   2        0.06       21.36      7.99 o 
  -9   5   2        7.86        9.01      6.30 o 
  -8   5   2        0.06        4.83      6.93 o 
  -7   5   2       15.65       10.03      5.36 o 
  -6   5   2       23.14       29.71      5.16 o 
  -5   5   2      264.22      250.83      9.07 o 
  -4   5   2      173.53      206.73     10.33 o 
  -3   5   2      231.96      254.51      6.74 o 
  -2   5   2       34.08       30.91      4.19 o 
  -1   5   2       27.85       36.09      4.09 o 
   0   5   2      519.52      562.57      8.61 o 
   1   5   2        0.01        6.83      1.93 o 
   2   5   2       79.72       84.49      5.69 o 
   3   5   2      421.27      429.67     16.62 o 
   4   5   2      235.94      271.91     12.26 o 
   5   5   2       50.26       41.02      6.46 o 
   6   5   2       28.62       33.89      6.35 o 
   7   5   2        3.06        7.41      4.55 o 
   8   5   2        6.44        9.30      3.97 o 
   9   5   2        0.00       15.81      8.15 o 
  10   5   2        2.77       10.05      5.79 o 
 -11   6   2       65.32       45.06      9.86 o 
 -10   6   2       72.13       83.24     14.35 o 
  -9   6   2        9.57       14.67      5.85 o 
  -8   6   2        8.47       11.33      4.84 o 
  -7   6   2       16.09       12.56      4.98 o 
  -6   6   2       51.73       50.30      4.81 o 
  -5   6   2     1016.46     1102.81     43.55 o 
  -4   6   2     1890.14     2023.29     36.50 o 
  -3   6   2     1753.72     1852.16     38.78 o 
  -2   6   2     1961.50     2022.30     35.24 o 
  -1   6   2      970.74      939.65     16.53 o 
   0   6   2     1474.01     1372.12     24.02 o 
   1   6   2     1257.29     1226.55     29.68 o 
   2   6   2     1059.97     1055.38     22.48 o 
   3   6   2     1207.37     1163.88     30.82 o 
   4   6   2     1309.05     1403.72     43.89 o 
   5   6   2     1150.15     1252.44     31.94 o 
   6   6   2      257.53      263.36     15.88 o 
   7   6   2      139.07      157.81     14.09 o 
   8   6   2      266.48      246.19     22.84 o 
   9   6   2      105.92       99.95     15.19 o 
  10   6   2       95.47       97.15     17.61 o 
 -10   7   2        4.36        7.17      5.63 o 
  -9   7   2       41.81       40.50      6.51 o 
  -8   7   2       86.33       71.97      7.27 o 
  -7   7   2        0.77        7.29      6.71 o 
  -6   7   2       58.39       46.57      6.90 o 
  -5   7   2      142.45      131.79      8.35 o 
  -4   7   2       38.17       38.54      5.79 o 
  -3   7   2        4.91       12.29      2.84 o 
  -2   7   2        0.72        2.88      2.48 o 
  -1   7   2        0.00        2.36      2.16 o 
   0   7   2        0.33        3.01      2.91 o 
   1   7   2      168.91      171.53     10.64 o 
   2   7   2       98.34      102.67      8.51 o 
   3   7   2       22.04       15.62      3.95 o 
   4   7   2      111.38      122.38      9.61 o 
   5   7   2      261.36      249.32     12.46 o 
   6   7   2        6.98        1.71      5.71 o 
   7   7   2       10.99        7.33      7.21 o 
   8   7   2       16.14        8.42      4.62 o 
   9   7   2        1.83       -0.52     12.70 o 
 -10   8   2       14.49       28.48     19.22 o 
  -9   8   2       51.07       44.96     11.74 o 
  -8   8   2      208.65      209.79     16.67 o 
  -7   8   2      410.13      390.94     33.27 o 
  -6   8   2      425.69      427.30     25.61 o 
  -5   8   2      108.63      101.56      8.81 o 
  -4   8   2      156.75      174.65     11.71 o 
  -3   8   2      440.15      435.33     17.02 o 
  -2   8   2      663.53      631.10     21.72 o 
  -1   8   2      676.64      674.06     24.14 o 
   0   8   2      341.18      327.17     17.13 o 
   1   8   2     1357.60     1402.94     44.07 o 
   2   8   2      601.57      640.76     22.91 o 
   3   8   2       56.04       58.74      8.21 o 
   4   8   2      129.01      132.16     10.39 o 
   5   8   2      592.09      607.08     31.91 o 
   6   8   2      163.79      186.82     17.22 o 
   7   8   2      154.35      144.49     12.40 o 
   8   8   2      137.30      112.91     15.69 o 
   9   8   2       14.77       37.40     12.50 o 
  -9   9   2        0.39        1.57      6.91 o 
  -8   9   2       11.62       32.44      6.49 o 
  -7   9   2       13.35       20.93      5.47 o 
  -6   9   2        9.95        4.32      7.08 o 
  -5   9   2       37.60       25.20      5.13 o 
  -4   9   2       12.06        9.86      5.63 o 
  -3   9   2        2.26        5.40      6.38 o 
  -2   9   2        3.04        9.03      8.30 o 
  -1   9   2      101.20      122.33     13.04 o 
   0   9   2       38.04       46.22      5.10 o 
   1   9   2      109.66      122.70     13.05 o 
   2   9   2      170.82      162.38     15.21 o 
   3   9   2      157.62      153.38     16.34 o 
   4   9   2      115.55      111.25     11.82 o 
   5   9   2        0.61       16.24      5.18 o 
   6   9   2       83.23       61.64      8.91 o 
   7   9   2        2.84        8.96      8.32 o 
   8   9   2       12.33       16.88      9.18 o 
  -9  10   2       22.37       15.04      9.76 o 
  -8  10   2       71.64       41.15     10.51 o 
  -7  10   2      183.42      164.17     22.05 o 
  -6  10   2      360.00      307.68     29.92 o 
  -5  10   2      198.53      193.44     14.19 o 
  -4  10   2       41.81       46.43      9.89 o 
  -3  10   2      184.34      180.39     17.52 o 
  -2  10   2      113.30      128.02     11.85 o 
  -1  10   2      155.28      175.78     13.29 o 
   0  10   2      706.85      765.28     36.26 o 
   1  10   2      128.95      153.08     17.59 o 
   2  10   2      171.82      165.79     16.69 o 
   3  10   2      626.36      665.74     27.66 o 
   4  10   2       75.49       69.53      9.11 o 
   5  10   2       73.97       91.85      8.66 o 
   6  10   2      113.14       90.64     11.07 o 
   7  10   2       15.96       22.33      7.10 o 
   8  10   2       40.75       39.18     11.15 o 
  -8  11   2        1.52       -4.26     10.28 o 
  -7  11   2       12.32        2.22      9.33 o 
  -6  11   2        7.06        0.37      5.95 o 
  -5  11   2        1.54       -3.37      5.52 o 
  -4  11   2       66.56       83.08     11.80 o 
  -3  11   2       33.14       19.78      6.68 o 
  -2  11   2       76.99       32.89     15.51 o 
  -1  11   2       75.76       73.71      9.60 o 
   0  11   2        1.45        1.87      6.38 o 
   1  11   2       68.48       67.71     11.38 o 
   2  11   2       60.10       65.48     11.06 o 
   3  11   2        0.09        2.40     10.13 o 
   4  11   2        3.43        5.11      6.19 o 
   5  11   2       13.45       13.24      5.85 o 
   6  11   2        0.58       15.26      7.52 o 
   7  11   2        9.19        5.30      6.09 o 
  -7  12   2       21.07       25.41     16.81 o 
  -6  12   2       36.72       41.34      8.21 o 
  -5  12   2        1.76        4.70      6.95 o 
  -4  12   2       39.61       58.40      9.26 o 
  -3  12   2      300.50      296.42     24.26 o 
  -2  12   2      169.01      211.31     18.94 o 
  -1  12   2      200.94      191.06     16.68 o 
   0  12   2      349.75      352.16     27.80 o 
   1  12   2      305.35      369.95     66.38 o 
   2  12   2      224.12      246.53     25.34 o 
   3  12   2      154.98      183.11     15.48 o 
   4  12   2      119.69      113.64     11.98 o 
   5  12   2      175.10      195.40     29.21 o 
   6  12   2      171.87      199.55     34.44 o 
  -6  13   2        0.03      -10.02     10.02 o 
  -5  13   2        2.10       13.67      7.83 o 
  -4  13   2        1.05        5.35      8.97 o 
  -3  13   2        3.60        1.49      7.62 o 
  -2  13   2        1.90       33.66      8.99 o 
  -1  13   2        7.77       19.57      7.19 o 
   0  13   2       35.39       26.48      7.41 o 
   1  13   2       11.08       24.54      9.30 o 
   2  13   2        0.03        9.46      6.44 o 
   3  13   2        0.64       -3.57      8.21 o 
   4  13   2        1.32        6.12      9.44 o 
  -4  14   2       22.20       10.74      8.51 o 
  -3  14   2       33.29       43.57      9.60 o 
  -2  14   2       26.30       25.59     12.00 o 
  -1  14   2       47.93       72.74      9.13 o 
   0  14   2      146.78      159.77     28.84 o 
   1  14   2       93.19      101.67     20.87 o 
   2  14   2       21.46        8.28      8.60 o 
 -12   1   3       32.49       36.46      8.66 o 
 -11   1   3       35.34       41.04      7.34 o 
 -10   1   3       83.89      101.04     18.61 o 
  -9   1   3      125.92      138.62     15.05 o 
  -8   1   3      183.28      193.89      9.98 o 
  -7   1   3      789.71      806.60     24.19 o 
  -6   1   3     1507.60     1525.52     27.52 o 
  -5   1   3     2147.23     2272.86     21.09 o 
  -4   1   3     5006.77     5222.76     34.24 o 
  -3   1   3       21.38       21.88      3.72 o 
  -2   1   3     2328.60     2481.81     15.59 o 
  -1   1   3     5607.83     5276.31     36.23 o 
   0   1   3     4139.86     3869.36     19.61 o 
   1   1   3       19.30       10.35      2.53 o 
   2   1   3     4929.02     4977.69     65.08 o 
   3   1   3     4177.13     4338.28     38.98 o 
   4   1   3      547.61      503.96     12.47 o 
   5   1   3     1347.91     1342.29     23.88 o 
   6   1   3      698.78      669.79     33.09 o 
   7   1   3      243.97      277.17     16.58 o 
   8   1   3      585.51      601.71     31.31 o 
   9   1   3      171.82      146.03     14.91 o 
  10   1   3       10.24       20.57      8.73 o 
 -12   2   3        1.17        7.18      8.39 o 
 -11   2   3        3.38        5.90      9.70 o 
 -10   2   3       67.41       70.14     10.67 o 
  -9   2   3       32.48       36.19      8.50 o 
  -8   2   3        5.38        5.96      6.97 o 
  -7   2   3        3.86        9.34      5.63 o 
  -6   2   3        7.08       12.31      3.07 o 
  -5   2   3       25.75       25.28      2.98 o 
  -4   2   3      441.38      470.51      8.20 o 
  -3   2   3      100.45      112.99      6.40 o 
  -2   2   3     1219.15     1218.93     14.63 o 
  -1   2   3     2697.22     2705.80     18.50 o 
   0   2   3      625.04      593.75      6.51 o 
   1   2   3       92.33      100.93      6.78 o 
   2   2   3     1368.54     1468.56     15.64 o 
   3   2   3      103.63      112.22      5.73 o 
   4   2   3        0.06        5.99      3.50 o 
   5   2   3        3.80       12.07      4.34 o 
   6   2   3      201.95      195.22     19.94 o 
   7   2   3      201.63      212.78     19.42 o 
   8   2   3        0.05       27.28      8.25 o 
   9   2   3        0.69        7.94     12.69 o 
  10   2   3        8.04       15.62      7.26 o 
 -12   3   3       49.88       54.36     11.25 o 
 -11   3   3       56.82       28.37     16.40 o 
 -10   3   3      159.89      154.19     13.61 o 
  -9   3   3      343.91      409.67     24.32 o 
  -8   3   3      256.41      262.66     12.23 o 
  -7   3   3      442.23      420.53     17.54 o 
  -6   3   3     1266.05     1298.74     25.65 o 
  -5   3   3     1282.76     1196.47     20.99 o 
  -4   3   3     1615.92     1601.07     20.70 o 
  -3   3   3     3774.44     3791.93     33.07 o 
  -2   3   3     1161.92     1126.51     13.81 o 
  -1   3   3       33.40       12.23      4.24 o 
   0   3   3     1892.95     1777.49     15.01 o 
   1   3   3      149.18      108.08      8.14 o 
   2   3   3      177.25      337.37     18.17 o 
   3   3   3     1190.33     1025.87     14.45 o 
   4   3   3     1213.12     1252.34     21.59 o 
   5   3   3      350.74      341.61     17.46 o 
   6   3   3      854.76      840.75     26.57 o 
   7   3   3      643.61      639.42     29.69 o 
   8   3   3      188.33      185.84     16.86 o 
   9   3   3       42.81       60.91      9.53 o 
  10   3   3        7.27       10.35      7.46 o 
 -12   4   3        2.56       10.62      6.71 o 
 -11   4   3        5.60        7.23      9.22 o 
 -10   4   3        1.32        2.28     11.59 o 
  -9   4   3       45.10       42.12      7.22 o 
  -8   4   3        1.18        8.89      5.69 o 
  -7   4   3        0.01        7.52      4.50 o 
  -6   4   3      101.65      106.97      6.52 o 
  -5   4   3      144.65      145.38      8.34 o 
  -4   4   3      382.52      421.60      9.00 o 
  -3   4   3      965.45     1065.50     12.90 o 
  -2   4   3     1051.41     1116.81     22.29 o 
  -1   4   3      276.42      255.79      6.65 o 
   0   4   3      199.28      208.69      5.54 o 
   1   4   3       66.05       61.00      5.63 o 
   2   4   3      165.70      171.44      9.12 o 
   3   4   3      432.70      429.83     14.20 o 
   4   4   3       69.10       60.95      4.06 o 
   5   4   3       22.63       17.64      3.25 o 
   6   4   3        3.43       10.51      3.59 o 
   7   4   3       27.66       18.43      6.83 o 
   8   4   3       94.60       90.09     10.57 o 
   9   4   3        0.43        4.90     10.06 o 
  10   4   3        0.93        4.22     10.93 o 
 -11   5   3       50.92       53.29      9.31 o 
 -10   5   3        0.72       15.54      8.29 o 
  -9   5   3      182.96      167.58     11.88 o 
  -8   5   3      595.32      670.91     41.12 o 
  -7   5   3      189.41      195.76     11.15 o 
  -6   5   3      590.63      569.36     18.62 o 
  -5   5   3     1307.38     1417.16     38.04 o 
  -4   5   3      761.86      756.39     15.38 o 
  -3   5   3      661.22      563.67     12.20 o 
  -2   5   3      481.37      457.45     10.52 o 
  -1   5   3      822.02      803.95     11.53 o 
   0   5   3     1052.90      986.83     11.64 o 
   1   5   3      382.12      330.00      7.29 o 
   2   5   3     1494.18     1475.86     25.20 o 
   3   5   3     1778.02     1913.00     36.74 o 
   4   5   3      328.53      349.72     17.57 o 
   5   5   3      356.94      373.86     14.37 o 
   6   5   3      487.27      517.37     26.18 o 
   7   5   3      288.59      299.64     22.04 o 
   8   5   3      159.11      172.84     15.87 o 
   9   5   3       75.23       45.33     10.02 o 
  10   5   3       41.82       34.22      8.21 o 
 -11   6   3        0.00       -3.72      7.47 o 
 -10   6   3        8.39        9.95      8.30 o 
  -9   6   3       68.99       75.90      7.79 o 
  -8   6   3        1.35        5.75      5.30 o 
  -7   6   3       28.33       20.28      5.16 o 
  -6   6   3        0.08        7.46      4.20 o 
  -5   6   3       27.82       22.38      3.19 o 
  -4   6   3        6.72       17.90      3.54 o 
  -3   6   3      197.17      239.04      8.88 o 
  -2   6   3       50.06       47.80      4.99 o 
  -1   6   3      227.02      243.57     11.11 o 
   0   6   3        0.05        4.42      4.07 o 
   1   6   3        0.06        4.05      3.78 o 
   2   6   3      145.67      146.14      8.22 o 
   3   6   3      265.50      253.03     13.17 o 
   4   6   3       32.57       31.48      6.63 o 
   5   6   3       13.75        8.96      3.77 o 
   6   6   3        0.72       -0.23      5.32 o 
   7   6   3      141.50      122.04     10.84 o 
   8   6   3       35.56       19.64      9.24 o 
   9   6   3        6.71       17.98      9.60 o 
 -11   7   3        2.11        7.77      8.02 o 
 -10   7   3        0.79        7.45      7.49 o 
  -9   7   3      115.32      120.12     13.87 o 
  -8   7   3       52.74       54.64      8.95 o 
  -7   7   3       73.72       74.83      5.90 o 
  -6   7   3      608.16      631.20     20.65 o 
  -5   7   3      273.04      243.58     15.88 o 
  -4   7   3      272.86      251.83     13.43 o 
  -3   7   3     1341.76     1417.90     25.66 o 
  -2   7   3      361.18      362.87      9.94 o 
  -1   7   3      257.25      220.26      7.89 o 
   0   7   3     1823.34     1810.00     38.44 o 
   1   7   3     1244.15     1322.83     27.45 o 
   2   7   3     1104.54     1197.92     34.50 o 
   3   7   3     1823.46     1906.81     43.63 o 
   4   7   3     1001.67     1052.43     32.85 o 
   5   7   3      170.37      161.89     13.51 o 
   6   7   3      120.75      134.20     13.78 o 
   7   7   3      227.28      218.15     29.31 o 
   8   7   3      112.01      102.36     14.22 o 
   9   7   3       35.82       50.79     18.15 o 
 -10   8   3        5.37       23.80      9.06 o 
  -9   8   3        6.23        5.61      6.64 o 
  -8   8   3        0.01       -5.31      5.31 o 
  -7   8   3       40.23       35.92      6.35 o 
  -6   8   3       55.18       44.14      6.15 o 
  -5   8   3       12.19       16.37      4.59 o 
  -4   8   3       34.69       30.66      5.00 o 
  -3   8   3        6.14        4.08      5.25 o 
  -2   8   3        7.17        3.32      2.56 o 
  -1   8   3       83.29       86.42      7.84 o 
   0   8   3       17.20       10.62      5.57 o 
   1   8   3      300.85      280.86     18.17 o 
   2   8   3       10.33       13.30      6.10 o 
   3   8   3       45.92       42.68      6.87 o 
   4   8   3      115.72      123.27     11.33 o 
   5   8   3       30.66       16.52      5.98 o 
   6   8   3       10.90        2.83      8.55 o 
   7   8   3        6.38        0.30      7.67 o 
   8   8   3        4.75       10.02      9.78 o 
  -9   9   3      239.67      186.15     29.34 o 
  -8   9   3      256.06      271.78     24.34 o 
  -7   9   3       94.43       95.87     10.60 o 
  -6   9   3      116.50      121.75     10.59 o 
  -5   9   3      149.90      145.40     14.21 o 
  -4   9   3      209.49      222.24     11.65 o 
  -3   9   3      395.24      409.70     20.04 o 
  -2   9   3      419.60      387.46     37.46 o 
  -1   9   3      809.13      819.93     29.99 o 
   0   9   3      491.28      481.30     21.89 o 
   1   9   3       43.36       30.05      6.92 o 
   2   9   3       75.13       61.85      8.70 o 
   3   9   3       76.45       76.02     10.04 o 
   4   9   3      153.03      140.44     10.87 o 
   5   9   3      209.57      247.48     16.58 o 
   6   9   3      116.83      122.04     14.17 o 
   7   9   3       26.96       22.95     15.21 o 
   8   9   3       29.68       26.06     10.73 o 
  -9  10   3        1.27       35.50     16.54 o 
  -8  10   3        2.23        1.60      6.01 o 
  -7  10   3        0.09        2.04      5.88 o 
  -6  10   3        2.98       -0.99      3.92 o 
  -5  10   3       14.70       22.03      6.58 o 
  -4  10   3       12.50       12.24      7.13 o 
  -3  10   3        2.18        6.99      8.40 o 
  -2  10   3       21.90       -6.26      9.78 o 
  -1  10   3       63.77       51.96     11.72 o 
   0  10   3        0.76        0.12      9.58 o 
   1  10   3       28.52       26.07      5.92 o 
   2  10   3        0.48        5.59      7.06 o 
   3  10   3       15.89       18.88      5.40 o 
   4  10   3       62.06       55.86      6.82 o 
   5  10   3        0.07        4.01      3.63 o 
   6  10   3        0.64        0.00      6.78 o 
   7  10   3        7.60       12.69      7.59 o 
  -8  11   3       15.21        7.87      7.26 o 
  -7  11   3       20.42       12.63      8.48 o 
  -6  11   3       20.26       24.90      8.95 o 
  -5  11   3      148.88      171.25     21.50 o 
  -4  11   3      259.87      274.74     15.89 o 
  -3  11   3      122.81      128.42     17.24 o 
  -2  11   3      212.70      232.22     22.37 o 
  -1  11   3      528.86      496.87     36.01 o 
   0  11   3      391.08      399.28     38.83 o 
   1  11   3      244.10      229.96     20.73 o 
   2  11   3      388.46      449.76     30.00 o 
   3  11   3      403.04      504.90     45.42 o 
   4  11   3      196.89      212.45     27.02 o 
   5  11   3       84.44       75.41     14.50 o 
   6  11   3       60.52       43.07     11.91 o 
  -7  12   3        2.04       -9.58      9.58 o 
  -6  12   3        8.73       19.69      6.47 o 
  -5  12   3        0.34       -5.69      5.69 o 
  -4  12   3      109.24       87.63     17.66 o 
  -3  12   3       41.15       19.85      8.64 o 
  -2  12   3        7.17       -7.90      7.90 o 
  -1  12   3       16.17       30.52      8.13 o 
   0  12   3        0.04        0.67      9.45 o 
   1  12   3        0.60       -6.52      8.30 o 
   2  12   3        3.72        2.62      7.66 o 
   3  12   3       31.43       26.60      9.51 o 
   4  12   3        3.56        3.85      5.25 o 
   5  12   3        1.47       18.86      9.74 o 
  -5  13   3        7.53        2.60      9.40 o 
  -4  13   3       23.26       27.45      6.62 o 
  -3  13   3       83.64       76.20     12.92 o 
  -2  13   3       58.04       44.30      9.25 o 
  -1  13   3      166.03      191.14     18.38 o 
   0  13   3      235.52      250.29     26.75 o 
   1  13   3       66.16       66.36     13.50 o 
   2  13   3       39.60       48.69      9.53 o 
   3  13   3       54.14       40.77      7.48 o 
   4  13   3       61.63       65.01     24.69 o 
  -3  14   3       11.62       11.18      8.99 o 
  -2  14   3        7.62        5.32      6.86 o 
  -1  14   3        6.94       17.58      8.93 o 
   0  14   3        5.66       17.85      8.01 o 
   1  14   3        0.39       -2.88     13.33 o 
   2  14   3        1.35       12.44     14.33 o 
 -12   0   4       52.30       57.05     16.04 o 
 -11   0   4        1.58       10.46     10.36 o 
 -10   0   4       22.70       21.57     10.55 o 
  -9   0   4      249.67      250.23     35.65 o 
  -8   0   4      203.08      186.32     14.06 o 
  -7   0   4      368.14      344.65     23.60 o 
  -6   0   4     1562.31     1574.16     37.94 o 
  -5   0   4      142.32      118.89      6.53 o 
  -4   0   4     1085.84     1189.19     33.80 o 
  -3   0   4      528.32      411.05      8.82 o 
  -2   0   4     1773.23     1610.80     19.88 o 
  -1   0   4      298.32      300.50     12.34 o 
   0   0   4     4522.50     4393.91     35.24 o 
   1   0   4      425.48      377.46      9.78 o 
   2   0   4     1289.58     1327.39     23.58 o 
   3   0   4     3596.54     3653.10     75.13 o 
   4   0   4       99.37       96.37     13.06 o 
   5   0   4     1690.59     1711.62     67.37 o 
   6   0   4     3943.76     4357.72    231.08 o 
   7   0   4      315.56      358.60     54.53 o 
   8   0   4       89.49      117.41     20.72 o 
   9   0   4       77.55       77.64     18.08 o 
  10   0   4        0.62       23.53     14.63 o 
 -12   1   4        0.60       -0.98      7.13 o 
 -11   1   4        5.43        3.18      6.68 o 
 -10   1   4       13.38       24.62     17.84 o 
  -9   1   4        0.25        1.29      9.29 o 
  -8   1   4        1.29        2.36      2.41 o 
  -7   1   4       69.93       71.61      7.66 o 
  -6   1   4      260.05      279.26     15.14 o 
  -5   1   4     2445.89     2576.29     25.94 o 
  -4   1   4       82.98       99.12      7.35 o 
  -3   1   4        0.76        5.69      1.89 o 
  -2   1   4       50.01       44.19      3.01 o 
  -1   1   4      198.51      224.83      7.23 o 
   0   1   4       12.01       13.08      1.99 o 
   1   1   4       58.42       73.94      4.93 o 
   2   1   4      189.24      196.56      8.05 o 
   3   1   4       69.97       80.87      9.40 o 
   4   1   4       83.54       85.65      6.03 o 
   5   1   4       48.52       47.54      5.85 o 
   6   1   4     1059.05     1086.70     32.84 o 
   7   1   4      187.77      195.27     13.43 o 
   8   1   4       16.07       19.78      7.72 o 
   9   1   4       38.73       29.38     10.03 o 
  10   1   4        0.34        3.39      9.55 o 
 -12   2   4       19.86       26.21      8.65 o 
 -11   2   4       74.51       78.70     11.26 o 
 -10   2   4      147.32      185.15     24.27 o 
  -9   2   4      275.41      282.70     16.76 o 
  -8   2   4      285.21      287.23     16.28 o 
  -7   2   4      819.57      861.91     27.19 o 
  -6   2   4     2065.76     2355.14     44.57 o 
  -5   2   4      622.67      604.57     14.64 o 
  -4   2   4     1660.11     1692.08     21.18 o 
  -3   2   4     2502.44     2532.54     25.68 o 
  -2   2   4      223.55      266.00      6.99 o 
  -1   2   4     1579.61     1395.83     12.74 o 
   0   2   4     3675.86     3635.92     23.13 o 
   1   2   4     2703.64     2732.11     23.83 o 
   2   2   4     4735.56     5022.05     40.10 o 
   3   2   4     1110.90     1049.07     21.59 o 
   4   2   4      473.22      490.05     12.69 o 
   5   2   4      887.56      901.06     21.67 o 
   6   2   4      396.40      389.43     15.77 o 
   7   2   4       47.28       41.81     10.34 o 
   8   2   4        9.25        5.81      4.06 o 
   9   2   4       98.42      106.38     14.09 o 
  10   2   4       33.25       48.66     12.66 o 
 -12   3   4        0.44        4.12      7.48 o 
 -11   3   4        3.68        8.43      7.37 o 
 -10   3   4       53.18       54.59      7.58 o 
  -9   3   4       53.31       49.34      7.50 o 
  -8   3   4        4.73        2.55      6.81 o 
  -7   3   4        2.33        4.14      2.99 o 
  -6   3   4       67.01       83.52      6.42 o 
  -5   3   4       42.43       33.96      5.00 o 
  -4   3   4        0.04        1.47      4.02 o 
  -3   3   4      911.42      947.32     12.07 o 
  -2   3   4      226.78      243.26      6.02 o 
  -1   3   4      239.50      224.14     10.93 o 
   0   3   4       92.70       95.25      6.02 o 
   1   3   4     1766.95     2057.95     22.11 o 
   2   3   4      200.13      230.43     12.97 o 
   3   3   4       65.15       94.57      6.65 o 
   4   3   4        0.72       14.44      3.35 o 
   5   3   4       14.14       17.68      3.50 o 
   6   3   4       36.29       35.71      6.00 o 
   7   3   4       51.59       58.75      9.40 o 
   8   3   4        0.67        6.24      6.10 o 
   9   3   4        0.00       11.23      6.59 o 
  10   3   4        0.25        9.85      7.96 o 
 -12   4   4       32.65       21.79      9.53 o 
 -11   4   4       43.00       62.72     11.44 o 
 -10   4   4      271.90      294.41     18.31 o 
  -9   4   4      364.57      415.86     25.20 o 
  -8   4   4      198.14      203.72     10.64 o 
  -7   4   4      743.86      769.00     25.30 o 
  -6   4   4      948.02     1000.23     34.39 o 
  -5   4   4      186.77      178.32      9.35 o 
  -4   4   4        8.67       14.94      2.93 o 
  -3   4   4       52.96       33.30      4.52 o 
  -2   4   4     2290.71     2325.05     26.74 o 
  -1   4   4     1237.87     1238.03     17.96 o 
   0   4   4      211.76      177.44     13.36 o 
   1   4   4      231.81      198.44     10.16 o 
   2   4   4     1039.34     1061.01     22.54 o 
   3   4   4     1364.80     1330.03     26.52 o 
   4   4   4      425.15      415.92     15.18 o 
   5   4   4      475.89      478.77     18.92 o 
   6   4   4      388.80      359.26     21.00 o 
   7   4   4      151.87      175.82     13.20 o 
   8   4   4       96.66      106.06     10.33 o 
   9   4   4        9.05        7.65      6.80 o 
 -11   5   4       52.30       40.52     12.23 o 
 -10   5   4       48.33       44.49      8.14 o 
  -9   5   4        0.50        6.49      3.96 o 
  -8   5   4        1.04        9.15      5.33 o 
  -7   5   4      237.11      240.20     13.37 o 
  -6   5   4      353.13      348.29     18.67 o 
  -5   5   4       35.63       39.28      4.16 o 
  -4   5   4      186.39      190.94     12.64 o 
  -3   5   4       99.45      101.59      8.31 o 
  -2   5   4      167.90      182.42     16.83 o 
  -1   5   4        0.99        4.61      3.33 o 
   0   5   4       81.68       78.43      5.29 o 
   1   5   4        0.81        7.35      3.03 o 
   2   5   4      121.45      135.03      8.52 o 
   3   5   4       18.23        6.91      2.88 o 
   4   5   4        0.17        6.37      4.39 o 
   5   5   4        4.15        6.57      4.22 o 
   6   5   4       29.75       20.20      5.18 o 
   7   5   4        1.52        5.86      3.31 o 
   8   5   4        2.48       -7.27      7.27 o 
   9   5   4        0.23        5.71      7.97 o 
 -11   6   4       13.53       21.13      9.49 o 
 -10   6   4        0.59       -4.22      9.44 o 
  -9   6   4       46.39       33.06      8.12 o 
  -8   6   4       69.06       68.76      7.86 o 
  -7   6   4       43.97       53.00      6.78 o 
  -6   6   4      796.73      873.34     38.74 o 
  -5   6   4      716.15      718.56     23.93 o 
  -4   6   4      252.51      255.87     18.06 o 
  -3   6   4      668.52      639.36     15.33 o 
  -2   6   4      516.66      488.80     12.80 o 
  -1   6   4     1115.65     1094.05     19.26 o 
   0   6   4     1110.08     1109.43     20.56 o 
   1   6   4     1234.37     1245.66     23.94 o 
   2   6   4     2019.57     2073.43     61.73 o 
   3   6   4      749.98      778.48     20.09 o 
   4   6   4      509.11      563.59     23.14 o 
   5   6   4      738.80      798.86     35.55 o 
   6   6   4      318.64      319.65     26.07 o 
   7   6   4      182.46      173.69     17.03 o 
   8   6   4      109.27      109.28     13.97 o 
   9   6   4       70.03       52.79     20.09 o 
 -11   7   4        0.86       16.63     17.56 o 
 -10   7   4       39.59       38.78     10.56 o 
  -9   7   4        8.08        3.54      5.69 o 
  -8   7   4       25.78       26.61      6.17 o 
  -7   7   4        0.18        5.78      6.13 o 
  -6   7   4       94.31       98.73     10.14 o 
  -5   7   4        0.38        8.31      6.70 o 
  -4   7   4       25.35       21.57      5.65 o 
  -3   7   4        1.09        8.18      4.51 o 
  -2   7   4       13.32       11.61      2.16 o 
  -1   7   4       14.48       13.38      5.21 o 
   0   7   4       40.44       37.46      4.31 o 
   1   7   4     1257.70     1246.85     35.77 o 
   2   7   4      571.25      595.21     19.28 o 
   3   7   4        2.59        9.90      6.21 o 
   4   7   4       35.22       34.63      4.69 o 
   5   7   4      128.60      112.56      8.17 o 
   6   7   4        8.12       12.42     10.83 o 
   7   7   4        2.24       12.05      5.53 o 
   8   7   4        0.14        9.10      8.52 o 
 -10   8   4      139.15      182.30     16.67 o 
  -9   8   4      126.39      108.33     10.90 o 
  -8   8   4       58.56       46.76      5.98 o 
  -7   8   4      199.74      223.85     20.00 o 
  -6   8   4      245.10      237.76     14.27 o 
  -5   8   4      127.17      129.29     11.99 o 
  -4   8   4      272.91      298.48     19.50 o 
  -3   8   4      800.80      832.58     20.89 o 
  -2   8   4      811.54      830.75     23.30 o 
  -1   8   4      278.84      302.74     14.87 o 
   0   8   4      235.52      222.76     16.16 o 
   1   8   4      124.28      150.29     12.19 o 
   2   8   4      291.41      288.34     19.31 o 
   3   8   4      529.01      561.99     24.74 o 
   4   8   4      123.05      131.35     10.50 o 
   5   8   4      154.46      171.63     15.53 o 
   6   8   4      118.04      117.58     11.29 o 
   7   8   4       23.98       21.73      8.23 o 
   8   8   4       68.09       53.69      9.02 o 
  -9   9   4        0.13        3.04     11.16 o 
  -8   9   4       27.08       22.74      8.06 o 
  -7   9   4       18.41       15.42      4.95 o 
  -6   9   4        2.78        0.08      3.54 o 
  -5   9   4       36.47       28.44      6.73 o 
  -4   9   4        0.32        2.27      2.94 o 
  -3   9   4       15.91       10.16      4.00 o 
  -2   9   4      128.69      130.19     11.90 o 
  -1   9   4       13.86       16.79      7.01 o 
   0   9   4      206.44      190.18     18.46 o 
   1   9   4      118.02      113.63      8.69 o 
   2   9   4       29.95       31.55      5.70 o 
   3   9   4      282.40      262.88     18.23 o 
   4   9   4       16.99       12.97      4.09 o 
   5   9   4       14.61        8.47      4.32 o 
   6   9   4        0.05        4.83      5.52 o 
   7   9   4        7.63       24.01      8.07 o 
  -9  10   4      103.49       71.36     15.72 o 
  -8  10   4       53.26       36.54     16.42 o 
  -7  10   4       14.59       17.77      7.46 o 
  -6  10   4      128.62      135.98     15.28 o 
  -5  10   4      184.99      207.74     18.09 o 
  -4  10   4      274.37      269.94     15.91 o 
  -3  10   4      355.12      369.16     28.72 o 
  -2  10   4      112.15      114.59     11.42 o 
  -1  10   4       73.68      105.23     10.18 o 
   0  10   4       98.19      114.29     14.17 o 
   1  10   4      336.98      340.41     19.58 o 
   2  10   4      435.79      481.77     29.23 o 
   3  10   4       85.78       96.64      7.86 o 
   4  10   4       43.78       43.47      7.01 o 
   5  10   4       47.69       31.02      9.04 o 
   6  10   4       35.64       21.72      7.74 o 
   7  10   4       11.20       16.56      8.26 o 
  -8  11   4        0.21        0.42      9.29 o 
  -7  11   4        5.64        8.61     10.54 o 
  -6  11   4       16.36       13.99      7.16 o 
  -5  11   4       84.17       92.90     11.64 o 
  -4  11   4       60.93       46.03     11.63 o 
  -3  11   4        3.74       10.44      7.87 o 
  -2  11   4        8.63        9.11      7.42 o 
  -1  11   4        3.36       12.69      6.44 o 
   0  11   4        4.76       12.10      4.63 o 
   1  11   4       11.54       12.68      7.94 o 
   2  11   4       13.98       20.21     10.08 o 
   3  11   4       15.89       21.14      6.28 o 
   4  11   4        9.81        1.29      5.55 o 
   5  11   4        4.35       21.01     10.22 o 
   6  11   4        9.90        8.46     12.29 o 
  -7  12   4       26.79       40.49     12.43 o 
  -6  12   4       41.21       31.37      8.92 o 
  -5  12   4       56.71       39.44     10.90 o 
  -4  12   4      119.61      137.42     15.53 o 
  -3  12   4      227.81      197.00     23.89 o 
  -2  12   4      294.84      281.27     29.89 o 
  -1  12   4      228.40      210.62     15.85 o 
   0  12   4      133.34      124.84     14.23 o 
   1  12   4       87.04       97.16     12.27 o 
   2  12   4      205.14      181.51     21.08 o 
   3  12   4      156.46      163.30     22.34 o 
   4  12   4       19.81       18.73     10.55 o 
   5  12   4       74.47       58.34     28.50 o 
  -5  13   4       11.55       -1.99      9.61 o 
  -4  13   4        0.02       -7.90      8.53 o 
  -3  13   4        1.77        0.64      6.75 o 
  -2  13   4        0.01        0.71     10.15 o 
  -1  13   4        4.00       16.47      6.67 o 
   0  13   4       31.31       20.70      8.13 o 
   1  13   4       10.17        9.60      5.78 o 
   2  13   4        1.73        4.06      7.15 o 
   3  13   4       22.59       13.78      8.47 o 
  -2  14   4       42.47       36.72     13.96 o 
  -1  14   4       16.83       14.23      7.78 o 
   0  14   4       18.97       10.27     11.72 o 
 -12   1   5        9.11        7.51     11.60 o 
 -11   1   5       42.56       41.35     17.04 o 
 -10   1   5      158.96      172.15     12.04 o 
  -9   1   5      167.29      180.15     18.15 o 
  -8   1   5      393.78      404.30     19.58 o 
  -7   1   5      686.64      682.64     21.08 o 
  -6   1   5        9.57       17.73      4.65 o 
  -5   1   5      188.46      215.18     15.70 o 
  -4   1   5      529.78      507.66      8.65 o 
  -3   1   5     1060.20      982.76     10.83 o 
  -2   1   5     1735.74     1713.05     18.46 o 
  -1   1   5     4726.17     4899.41     47.37 o 
   0   1   5     2475.69     2492.31     23.39 o 
   1   1   5     1191.32     1151.63     13.90 o 
   2   1   5     2965.10     3044.44     49.85 o 
   3   1   5     1382.11     1408.88     28.02 o 
   4   1   5      693.79      697.77     23.94 o 
   5   1   5     1300.05     1368.65     34.69 o 
   6   1   5      237.75      248.17     14.53 o 
   7   1   5        6.62       10.27     12.29 o 
   8   1   5      172.66      158.80     20.16 o 
   9   1   5       79.49       90.27     13.76 o 
 -12   2   5        0.18       11.80      9.29 o 
 -11   2   5        5.57       16.30     11.15 o 
 -10   2   5       13.51        2.16      8.40 o 
  -9   2   5        0.70        6.69      5.69 o 
  -8   2   5        1.46        2.33      5.19 o 
  -7   2   5        0.55        9.47      4.06 o 
  -6   2   5       48.44       61.27      6.08 o 
  -5   2   5        3.12       10.86      4.77 o 
  -4   2   5        0.08        2.41      4.44 o 
  -3   2   5     1051.04     1060.32     13.00 o 
  -2   2   5      199.07      219.52      5.56 o 
  -1   2   5       64.01       77.04      5.36 o 
   0   2   5     1236.54     1408.97     17.01 o 
   1   2   5      178.35      226.09      6.63 o 
   2   2   5       90.32      101.56      6.68 o 
   3   2   5      106.16      118.68      7.41 o 
   4   2   5      214.77      204.87     12.28 o 
   5   2   5        2.09       15.58      4.47 o 
   6   2   5       44.52       38.60      7.47 o 
   7   2   5        0.00       14.67     17.27 o 
   8   2   5        3.55       -0.54      6.80 o 
   9   2   5        1.46        7.57      6.56 o 
 -12   3   5       67.10       71.72     14.21 o 
 -11   3   5      110.16      126.81     14.94 o 
 -10   3   5       91.52      117.09     15.62 o 
  -9   3   5      164.91      153.31     11.34 o 
  -8   3   5      265.16      251.20     11.57 o 
  -7   3   5      691.67      748.05     19.78 o 
  -6   3   5     1104.94     1138.37     39.38 o 
  -5   3   5      457.03      477.73     12.78 o 
  -4   3   5     2033.81     2129.12     36.95 o 
  -3   3   5     2993.55     3082.84     30.76 o 
  -2   3   5        6.95        9.03      4.30 o 
  -1   3   5      391.01      325.37      7.55 o 
   0   3   5     2905.71     2890.22     27.32 o 
   1   3   5      756.38      739.73     13.68 o 
   2   3   5      684.86      645.90     16.55 o 
   3   3   5     1190.77     1197.28     25.09 o 
   4   3   5      524.62      530.11     16.00 o 
   5   3   5      150.86      153.30      9.21 o 
   6   3   5        3.01       12.23      3.73 o 
   7   3   5       13.39       22.85      6.21 o 
   8   3   5       61.06       50.24      8.95 o 
   9   3   5       15.99       16.62      9.26 o 
 -12   4   5        2.30       -7.55      8.99 o 
 -11   4   5        0.06        4.30      9.86 o 
 -10   4   5       48.21       45.71      8.02 o 
  -9   4   5        8.50        6.27      4.96 o 
  -8   4   5        7.18       10.98      3.73 o 
  -7   4   5       24.05       32.26      5.35 o 
  -6   4   5       75.69       76.36      6.25 o 
  -5   4   5        1.93       11.73      3.38 o 
  -4   4   5        0.51        6.34      2.34 o 
  -3   4   5      245.07      272.96     18.11 o 
  -2   4   5        6.16        6.46      2.12 o 
  -1   4   5      131.38      141.46     10.87 o 
   0   4   5       38.71       46.17      3.99 o 
   1   4   5        0.74        2.64      3.44 o 
   2   4   5       47.86       50.33      5.07 o 
   3   4   5       75.72       80.63      6.12 o 
   4   4   5       16.43       14.46      5.81 o 
   5   4   5       16.21       12.28      4.68 o 
   6   4   5        0.75       -6.37      6.37 o 
   7   4   5        0.36       10.24      4.64 o 
   8   4   5        0.22        1.67      5.98 o 
   9   4   5        0.00       19.88      7.83 o 
 -11   5   5       10.61       12.67      6.26 o 
 -10   5   5       30.25       29.25      8.81 o 
  -9   5   5      276.95      274.00     17.72 o 
  -8   5   5      141.59      133.03     10.66 o 
  -7   5   5       34.92       32.95      4.44 o 
  -6   5   5       92.76       94.48      6.99 o 
  -5   5   5       14.94        7.06      3.80 o 
  -4   5   5      161.44      143.09     10.10 o 
  -3   5   5      710.13      698.40     24.09 o 
  -2   5   5      428.50      384.55     15.98 o 
  -1   5   5     1045.85      992.37     24.70 o 
   0   5   5     2162.08     2279.78     44.17 o 
   1   5   5     1049.02     1141.93     24.46 o 
   2   5   5      566.77      567.55     28.38 o 
   3   5   5      533.86      585.00     18.28 o 
   4   5   5      600.65      641.69     25.87 o 
   5   5   5      898.95      892.55     36.77 o 
   6   5   5      401.71      376.59     20.39 o 
   7   5   5       33.05       43.01      6.85 o 
   8   5   5       72.66       75.36     11.30 o 
   9   5   5      114.93       82.79     15.66 o 
 -11   6   5        1.67       11.98      8.59 o 
 -10   6   5        3.39       12.28      6.18 o 
  -9   6   5        2.93       10.75      5.30 o 
  -8   6   5       41.35       28.65      5.54 o 
  -7   6   5        7.77       10.11      3.48 o 
  -6   6   5       23.58       20.97      4.18 o 
  -5   6   5       34.10       36.79      4.72 o 
  -4   6   5       30.68       33.81      3.83 o 
  -3   6   5        9.84       13.53      4.50 o 
  -2   6   5       12.86       17.38      4.22 o 
  -1   6   5        9.29        9.25      5.51 o 
   0   6   5       18.81       22.60      3.46 o 
   1   6   5        0.25        3.36      2.49 o 
   2   6   5      118.04      129.75     10.03 o 
   3   6   5       52.60       58.35      9.05 o 
   4   6   5       10.66       13.11      8.55 o 
   5   6   5       30.77       33.31      6.37 o 
   6   6   5        6.01       14.66      6.02 o 
   7   6   5        0.01        3.13     10.88 o 
   8   6   5        0.00       10.78      7.13 o 
 -11   7   5       55.10       61.16     26.71 o 
 -10   7   5       32.49       38.06      9.42 o 
  -9   7   5       98.21      111.50     10.48 o 
  -8   7   5      141.10      158.27     15.07 o 
  -7   7   5       82.42       97.09      9.51 o 
  -6   7   5      352.19      348.58     20.57 o 
  -5   7   5      317.29      356.12     20.85 o 
  -4   7   5      161.54      189.49     14.59 o 
  -3   7   5      875.87      907.97     23.54 o 
  -2   7   5      435.62      451.65     17.71 o 
  -1   7   5      187.07      188.22     11.94 o 
   0   7   5     2063.46     2077.09     61.26 o 
   1   7   5     1506.30     1579.00     40.40 o 
   2   7   5       84.64       87.40     10.77 o 
   3   7   5      434.96      415.23     16.41 o 
   4   7   5      400.35      464.05     21.95 o 
   5   7   5       13.04       13.68      5.73 o 
   6   7   5       73.60      104.88     10.03 o 
   7   7   5      147.84      134.95     17.46 o 
   8   7   5       37.09       31.62      9.39 o 
 -10   8   5       48.01       56.86      9.87 o 
  -9   8   5       25.62       19.09      6.48 o 
  -8   8   5        9.28       10.43      6.08 o 
  -7   8   5       11.91       12.95      6.12 o 
  -6   8   5       10.36        9.60      4.49 o 
  -5   8   5        4.06        4.88      4.76 o 
  -4   8   5       16.13       15.09      2.88 o 
  -3   8   5       14.46       15.95      3.66 o 
  -2   8   5      275.69      237.08     18.13 o 
  -1   8   5      601.99      584.08     29.21 o 
   0   8   5      622.34      602.79     19.78 o 
   1   8   5       53.69       58.23      7.64 o 
   2   8   5       29.16       31.94      5.51 o 
   3   8   5       40.20       24.59      6.28 o 
   4   8   5       21.51       14.95      6.73 o 
   5   8   5        0.59       -0.29      7.87 o 
   6   8   5        8.70       13.76      5.34 o 
   7   8   5        9.29       -4.45      7.23 o 
  -9   9   5       24.39       18.18      8.25 o 
  -8   9   5       40.21       30.74      8.91 o 
  -7   9   5      139.48      125.70     12.85 o 
  -6   9   5      247.23      294.03     26.30 o 
  -5   9   5      163.86      173.86     14.48 o 
  -4   9   5      353.35      365.56     13.81 o 
  -3   9   5      414.64      413.88     34.94 o 
  -2   9   5       47.42       41.39      6.46 o 
  -1   9   5       29.15       26.09      5.31 o 
   0   9   5      145.52      143.55     12.09 o 
   1   9   5      208.70      221.62     15.23 o 
   2   9   5      236.48      226.39     19.30 o 
   3   9   5      120.27      110.48     10.42 o 
   4   9   5      114.98      114.56     11.43 o 
   5   9   5       90.13       77.93     10.61 o 
   6   9   5       53.71       47.30     11.11 o 
   7   9   5       69.97       82.11     16.51 o 
  -9  10   5        0.03        9.86     13.14 o 
  -8  10   5        5.81        2.74     11.60 o 
  -7  10   5       15.26        9.09      6.44 o 
  -6  10   5       11.57       -1.03      4.15 o 
  -5  10   5        7.20       15.42      6.11 o 
  -4  10   5        5.74       11.14      6.38 o 
  -3  10   5        2.89        7.70      8.64 o 
  -2  10   5        0.45        7.38      8.91 o 
  -1  10   5       65.09       70.74      8.88 o 
   0  10   5       39.30       31.07      6.37 o 
   1  10   5       25.20       28.72      5.81 o 
   2  10   5       42.55       41.43      6.06 o 
   3  10   5        0.04       -1.50      8.77 o 
   4  10   5        1.44        7.92      5.43 o 
   5  10   5       29.00       11.55      5.77 o 
   6  10   5        0.47       -0.50      7.13 o 
  -8  11   5       20.64       27.06     11.24 o 
  -7  11   5       84.79       72.96     13.89 o 
  -6  11   5      155.22      157.88     21.66 o 
  -5  11   5      144.53      133.76     16.07 o 
  -4  11   5      212.83      253.48     26.77 o 
  -3  11   5      169.99      163.47     19.08 o 
  -2  11   5       81.33       76.76      7.96 o 
  -1  11   5      203.80      217.30     21.35 o 
   0  11   5      149.65      146.74     19.28 o 
   1  11   5       95.52      112.24     11.72 o 
   2  11   5      247.33      296.04     23.36 o 
   3  11   5       67.17       59.78     12.56 o 
   4  11   5       10.60       16.03      6.73 o 
   5  11   5       90.26       74.89     15.79 o 
  -6  12   5        0.61        7.51      7.71 o 
  -5  12   5        8.45        6.78      5.40 o 
  -4  12   5        1.14        3.38      7.54 o 
  -3  12   5        8.93       -2.10     14.10 o 
  -2  12   5        0.56        4.15      9.08 o 
  -1  12   5        0.92       -6.79      7.54 o 
   0  12   5       43.52       49.91     14.65 o 
   1  12   5       58.48       54.36     11.80 o 
   2  12   5        0.56       -1.52      5.59 o 
   3  12   5        7.71        9.46      8.88 o 
   4  12   5        1.10        7.77      7.87 o 
  -5  13   5        3.49        9.36      6.53 o 
  -4  13   5       68.97       61.70     10.91 o 
  -3  13   5       66.94       63.36     11.31 o 
  -2  13   5       24.93       12.51      9.02 o 
  -1  13   5       63.25       53.14     11.64 o 
   0  13   5      114.63      125.05     17.25 o 
   1  13   5       52.27       30.21      7.41 o 
   2  13   5       16.62       11.56      8.09 o 
 -12   0   6        2.83       22.24     14.31 o 
 -11   0   6       20.25        3.23     18.32 o 
 -10   0   6       95.14       47.12     13.45 o 
  -9   0   6      206.39      191.64     19.44 o 
  -8   0   6        3.14        0.93      5.43 o 
  -7   0   6      401.96      353.92     21.85 o 
  -6   0   6       77.29       84.30      7.30 o 
  -5   0   6      884.56      834.64     30.62 o 
  -4   0   6      511.39      512.98     17.58 o 
  -3   0   6     1302.59     1298.02     36.34 o 
  -2   0   6     1670.42     1765.28     60.63 o 
  -1   0   6     2852.00     2882.38     67.64 o 
   0   0   6      824.12      784.99     21.31 o 
   1   0   6      360.02      327.91     12.93 o 
   2   0   6     1959.53     2045.00     48.91 o 
   3   0   6     1787.77     1866.29     73.39 o 
   4   0   6     2406.10     2576.16    105.68 o 
   5   0   6      977.29     1039.18     33.23 o 
   6   0   6        8.15       16.66     29.85 o 
   7   0   6       96.04      148.20     18.20 o 
   8   0   6      108.03      128.36     23.59 o 
   9   0   6       83.14       84.25     26.52 o 
 -12   1   6       12.63       37.27     15.88 o 
 -11   1   6        0.95       -4.65      7.59 o 
 -10   1   6        1.49        7.61      7.67 o 
  -9   1   6        0.05        3.39      9.28 o 
  -8   1   6       22.23       17.45      3.35 o 
  -7   1   6        3.70        5.12      2.96 o 
  -6   1   6      122.12      124.72      7.03 o 
  -5   1   6       36.41       34.29      3.05 o 
  -4   1   6        1.88        6.25      3.65 o 
  -3   1   6        4.34        4.84      3.40 o 
  -2   1   6      133.09      136.14      9.07 o 
  -1   1   6       54.86       53.83      3.59 o 
   0   1   6      323.45      359.85      9.34 o 
   1   1   6      521.19      545.39     12.32 o 
   2   1   6        0.58        0.25      3.72 o 
   3   1   6      129.13      139.99      8.75 o 
   4   1   6      344.27      367.22     20.21 o 
   5   1   6        3.21        7.32      8.06 o 
   6   1   6       50.85       41.40      9.73 o 
   7   1   6        2.50        8.46      6.28 o 
   8   1   6        4.47        4.13      6.55 o 
   9   1   6        0.86       10.57     10.87 o 
 -12   2   6       79.23       56.51      7.93 o 
 -11   2   6       97.46       92.89     11.38 o 
 -10   2   6      119.10      107.24     10.77 o 
  -9   2   6      149.31      150.26     12.34 o 
  -8   2   6      186.96      182.61     13.56 o 
  -7   2   6      573.50      611.20     20.19 o 
  -6   2   6      428.67      442.01     17.91 o 
  -5   2   6      572.92      607.58     13.36 o 
  -4   2   6     1901.89     1953.19     31.22 o 
  -3   2   6      699.33      614.46     13.22 o 
  -2   2   6     1001.09      955.70     21.47 o 
  -1   2   6     2679.02     2742.41     40.90 o 
   0   2   6     1671.68     1638.75     29.02 o 
   1   2   6      454.34      435.67     10.78 o 
   2   2   6     1044.87      987.76     21.09 o 
   3   2   6      899.62      918.48     29.11 o 
   4   2   6      104.05      102.81     13.13 o 
   5   2   6       53.86       52.54      8.38 o 
   6   2   6      180.09      155.16     14.27 o 
   7   2   6       45.15       67.89     10.94 o 
   8   2   6       95.44      109.16     14.99 o 
   9   2   6       75.02       57.35     10.70 o 
 -12   3   6        9.67        4.93      5.27 o 
 -11   3   6        4.46        1.40      8.83 o 
 -10   3   6       11.70        3.58      6.55 o 
  -9   3   6        8.25        6.02      6.27 o 
  -8   3   6       76.43       62.59     10.15 o 
  -7   3   6       14.26        8.80      3.78 o 
  -6   3   6        0.05        6.28      4.38 o 
  -5   3   6      131.36      121.85     10.11 o 
  -4   3   6      292.91      308.41     14.21 o 
  -3   3   6        0.07        7.71      5.55 o 
  -2   3   6     1967.01     2177.68     37.32 o 
  -1   3   6      134.96      130.97     11.16 o 
   0   3   6       28.59       32.96      4.12 o 
   1   3   6       40.21       50.53      5.62 o 
   2   3   6       47.68       52.85      5.17 o 
   3   3   6        0.01        9.25      5.98 o 
   4   3   6        4.58        7.28      5.11 o 
   5   3   6        7.52        2.14      4.24 o 
   6   3   6       13.51        2.82      5.98 o 
   7   3   6       33.61       21.43      8.97 o 
   8   3   6        2.59       15.43      7.95 o 
 -11   4   6       23.52       24.44      8.30 o 
 -10   4   6       84.04       83.29     10.72 o 
  -9   4   6      305.84      336.21     14.44 o 
  -8   4   6      143.21      145.74      9.61 o 
  -7   4   6        1.95        7.96      3.10 o 
  -6   4   6      217.14      213.07     20.33 o 
  -5   4   6      270.88      265.36     21.86 o 
  -4   4   6      358.37      338.84     14.76 o 
  -3   4   6     2118.09     2184.51     36.68 o 
  -2   4   6      940.54      976.17     19.90 o 
  -1   4   6     2202.11     2353.59     39.62 o 
   0   4   6     2443.52     2580.87     25.54 o 
   1   4   6      251.35      258.54     18.97 o 
   2   4   6      624.10      648.70     20.79 o 
   3   4   6      543.64      556.97     17.05 o 
   4   4   6      176.32      195.92     12.07 o 
   5   4   6      211.35      225.51     16.12 o 
   6   4   6       93.78       85.16      9.85 o 
   7   4   6      107.02       99.39     11.73 o 
   8   4   6       66.81       73.42     12.01 o 
 -11   5   6        7.07       13.39      6.64 o 
 -10   5   6       19.75       18.05      6.79 o 
  -9   5   6        0.18        7.49      4.32 o 
  -8   5   6        3.46        6.06      6.01 o 
  -7   5   6       88.00       79.70      9.14 o 
  -6   5   6       14.51       16.78      5.58 o 
  -5   5   6        3.80       11.86      3.20 o 
  -4   5   6      151.22      152.18     10.89 o 
  -3   5   6       60.10       55.28      4.85 o 
  -2   5   6       62.50       60.23      5.38 o 
  -1   5   6      168.62      180.55     15.56 o 
   0   5   6      726.48      834.65     29.37 o 
   1   5   6      222.03      244.00     15.97 o 
   2   5   6       53.08       51.31      5.10 o 
   3   5   6      127.26      121.20     13.87 o 
   4   5   6       17.21       13.63      4.73 o 
   5   5   6       14.62       10.65      3.47 o 
   6   5   6        7.57        6.34      3.97 o 
   7   5   6        0.52       11.22      8.96 o 
   8   5   6        7.21        9.54     10.08 o 
 -11   6   6        2.51       14.76      6.47 o 
 -10   6   6       13.81       25.84      8.33 o 
  -9   6   6       81.79       76.38      7.37 o 
  -8   6   6        6.61        9.49      4.93 o 
  -7   6   6      117.31      124.65      8.48 o 
  -6   6   6      288.67      283.33     15.93 o 
  -5   6   6      183.52      184.32     14.29 o 
  -4   6   6      484.55      529.74     28.62 o 
  -3   6   6      448.28      491.16     16.53 o 
  -2   6   6      459.57      476.07     19.04 o 
  -1   6   6      213.55      209.37     12.71 o 
   0   6   6      149.67      142.40     12.57 o 
   1   6   6      765.50      820.87     21.91 o 
   2   6   6      947.97     1015.84     29.09 o 
   3   6   6      694.87      649.18     32.90 o 
   4   6   6      237.13      220.33     18.60 o 
   5   6   6       89.04       88.67      6.98 o 
   6   6   6      174.10      183.65     18.76 o 
   7   6   6       98.67       90.81     14.46 o 
   8   6   6       45.62       55.09     11.89 o 
 -10   7   6        0.02       -2.85      5.40 o 
  -9   7   6        1.04        6.98      5.92 o 
  -8   7   6        3.91        9.04      4.41 o 
  -7   7   6       19.38       15.63      3.97 o 
  -6   7   6        0.10        1.22      4.46 o 
  -5   7   6       10.57        9.59      2.97 o 
  -4   7   6        0.25       -0.57      6.30 o 
  -3   7   6      126.54      152.31     13.45 o 
  -2   7   6      206.39      190.25     16.05 o 
  -1   7   6      151.23      155.08     15.07 o 
   0   7   6      213.59      206.65     13.36 o 
   1   7   6       41.35       38.19      6.39 o 
   2   7   6      143.33      130.15     10.55 o 
   3   7   6        0.03        5.37      7.05 o 
   4   7   6        0.01        6.46      3.90 o 
   5   7   6       17.07       13.24      6.52 o 
   6   7   6        4.00        5.83      5.48 o 
   7   7   6        0.04        5.87      7.63 o 
 -10   8   6       45.67       44.05     11.54 o 
  -9   8   6       77.31       77.77     11.29 o 
  -8   8   6      114.92       97.43     11.78 o 
  -7   8   6      129.88      122.08      8.65 o 
  -6   8   6      147.42      154.61      9.97 o 
  -5   8   6      181.86      192.31     12.29 o 
  -4   8   6      322.45      317.49     26.30 o 
  -3   8   6      156.37      144.97     13.17 o 
  -2   8   6      103.96      111.68      9.38 o 
  -1   8   6     1236.53     1316.75     38.51 o 
   0   8   6      631.50      663.33     37.27 o 
   1   8   6        2.04        3.34      4.51 o 
   2   8   6      169.23      179.41     14.00 o 
   3   8   6      175.08      187.09     17.47 o 
   4   8   6       81.49      107.43      8.65 o 
   5   8   6      138.70      156.85     14.98 o 
   6   8   6       62.56       70.07     12.63 o 
   7   8   6       76.48       63.90     18.70 o 
  -9   9   6        1.72        6.50      6.34 o 
  -8   9   6        2.25        9.17      7.47 o 
  -7   9   6       12.44       12.26      5.85 o 
  -6   9   6        0.06       15.12      4.26 o 
  -5   9   6        0.03        6.90      4.50 o 
  -4   9   6       68.34       63.58      6.96 o 
  -3   9   6       52.83       43.78      6.69 o 
  -2   9   6       30.93       26.00      6.70 o 
  -1   9   6        8.08        4.48      6.06 o 
   0   9   6        1.63       10.86      3.67 o 
   1   9   6       16.03       13.00      5.78 o 
   2   9   6       18.95       22.55      5.12 o 
   3   9   6        4.12       16.24      5.63 o 
   4   9   6        4.41        5.43      6.01 o 
   5   9   6        6.50       11.13      6.22 o 
   6   9   6       38.82       21.89      9.49 o 
  -8  10   6       50.14       65.07      9.07 o 
  -7  10   6       85.32       86.84     14.29 o 
  -6  10   6      231.73      275.99     29.27 o 
  -5  10   6      143.09      136.75     15.35 o 
  -4  10   6        9.34       14.55      6.39 o 
  -3  10   6       45.43       59.56      9.23 o 
  -2  10   6      283.00      323.16     28.86 o 
  -1  10   6      251.63      304.80     29.85 o 
   0  10   6      264.98      272.96     19.04 o 
   1  10   6      187.56      198.13     12.72 o 
   2  10   6       72.49       55.73      7.19 o 
   3  10   6       75.93       70.75     12.97 o 
   4  10   6       20.04       17.60      6.27 o 
   5  10   6       35.86       31.73      7.82 o 
  -7  11   6        0.33        2.71     13.87 o 
  -6  11   6        1.18        6.32      7.28 o 
  -5  11   6        1.20       -0.97      7.00 o 
  -4  11   6        2.54        5.68      6.46 o 
  -3  11   6        1.71        6.24     13.62 o 
  -2  11   6        2.15       20.90      7.05 o 
  -1  11   6       13.19       10.63      6.23 o 
   0  11   6       14.80       24.64      7.00 o 
   1  11   6       70.49       74.74      9.63 o 
   2  11   6       24.00       22.50      7.08 o 
   3  11   6        1.88        9.03      6.56 o 
   4  11   6        7.78       -8.70      8.70 o 
  -6  12   6       43.07       39.67     10.07 o 
  -5  12   6       81.22       74.79     15.62 o 
  -4  12   6       61.98       60.86      9.98 o 
  -3  12   6       26.57       16.34      7.95 o 
  -2  12   6       15.19       15.19     16.42 o 
  -1  12   6      100.35       81.18     12.43 o 
   0  12   6       74.55       86.16     12.20 o 
   1  12   6        2.59       20.77      8.57 o 
   2  12   6       33.64       34.52      8.75 o 
   3  12   6      122.07      133.44     21.98 o 
  -4  13   6        7.65       10.56      7.09 o 
  -3  13   6       25.60       26.51     10.70 o 
  -2  13   6        7.94       28.02      6.68 o 
  -1  13   6        7.98       16.23      7.69 o 
   0  13   6        9.71        7.10      5.73 o 
   1  13   6        1.99       11.01      8.09 o 
 -12   1   7       27.26       29.92      8.62 o 
 -11   1   7       49.51       54.97     11.99 o 
 -10   1   7       83.68       74.82     11.35 o 
  -9   1   7        4.85       12.93      3.27 o 
  -8   1   7        3.69        8.00      4.50 o 
  -7   1   7      228.02      236.38     18.21 o 
  -6   1   7      440.35      422.58     13.54 o 
  -5   1   7      355.13      340.61     18.53 o 
  -4   1   7     1742.08     1860.90     35.49 o 
  -3   1   7     1336.00     1351.26     31.13 o 
  -2   1   7      353.58      333.92     38.84 o 
  -1   1   7     1294.70     1277.35     29.19 o 
   0   1   7      892.52      902.62     21.56 o 
   1   1   7      726.71      738.51     22.18 o 
   2   1   7     1373.03     1398.42     34.22 o 
   3   1   7       31.15       33.30      4.97 o 
   4   1   7        2.92       -3.79      4.39 o 
   5   1   7      628.13      655.14     25.74 o 
   6   1   7      189.53      180.02     15.88 o 
   7   1   7       50.00       55.22     13.30 o 
   8   1   7      315.67      245.53     36.17 o 
 -12   2   7        0.96        6.12      8.38 o 
 -11   2   7        0.12        7.92      9.26 o 
 -10   2   7        0.03       12.73      5.68 o 
  -9   2   7        2.34       20.08      4.93 o 
  -8   2   7      102.36       96.38     11.67 o 
  -7   2   7       58.77       60.54      8.06 o 
  -6   2   7       11.70       16.21      4.22 o 
  -5   2   7       37.51       34.51      4.91 o 
  -4   2   7      248.80      258.55     16.28 o 
  -3   2   7      237.91      227.30     14.75 o 
  -2   2   7        2.50        4.02      3.97 o 
  -1   2   7       49.52       55.12      7.93 o 
   0   2   7        2.37        1.24      5.20 o 
   1   2   7       31.91       32.79      4.07 o 
   2   2   7       11.68       11.95      4.19 o 
   3   2   7      183.89      201.04     12.40 o 
   4   2   7      271.08      265.54     20.69 o 
   5   2   7        3.59       -0.55      2.77 o 
   6   2   7        1.88       -5.61      6.67 o 
   7   2   7        3.39       12.83      6.41 o 
   8   2   7        2.02       23.68      8.94 o 
 -12   3   7       21.03       19.24     14.43 o 
 -11   3   7       49.29       43.31     11.88 o 
 -10   3   7       51.23       41.72      6.63 o 
  -9   3   7       86.43       84.07      7.44 o 
  -8   3   7      240.90      246.97     22.35 o 
  -7   3   7      575.87      600.48     20.58 o 
  -6   3   7      771.49      839.34     28.93 o 
  -5   3   7      793.91      793.80     25.34 o 
  -4   3   7      757.66      750.19     24.51 o 
  -3   3   7      837.84      829.91     22.97 o 
  -2   3   7     1119.97     1161.08     28.21 o 
  -1   3   7      753.72      758.71     19.33 o 
   0   3   7      501.46      494.96     16.05 o 
   1   3   7      452.32      447.84     16.82 o 
   2   3   7      227.25      208.37     17.73 o 
   3   3   7       62.39       75.07      8.60 o 
   4   3   7       32.87       50.55      7.28 o 
   5   3   7       72.24       74.15      8.13 o 
   6   3   7      142.20      157.23     16.12 o 
   7   3   7       65.12       64.15     11.91 o 
   8   3   7       14.59        7.02     14.55 o 
 -11   4   7        0.04        9.18      6.24 o 
 -10   4   7        0.10       -1.94      8.64 o 
  -9   4   7       56.45       48.20      6.43 o 
  -8   4   7       50.11       36.23      5.89 o 
  -7   4   7        0.44        5.58      4.55 o 
  -6   4   7       26.93       32.57      4.83 o 
  -5   4   7       75.88       85.64      7.69 o 
  -4   4   7       73.87       71.86      4.39 o 
  -3   4   7      144.35      129.83     10.31 o 
  -2   4   7        3.98        6.47      2.89 o 
  -1   4   7       40.96       39.98      3.95 o 
   0   4   7       84.04       87.40      6.22 o 
   1   4   7       11.20        9.29      3.02 o 
   2   4   7        9.63        5.22      4.35 o 
   3   4   7       94.39       71.20      9.31 o 
   4   4   7       76.83       63.70      7.83 o 
   5   4   7        0.48        0.92      4.59 o 
   6   4   7        0.07        0.79      4.95 o 
   7   4   7        2.60       -3.11      6.19 o 
   8   4   7       15.00       -4.79     16.39 o 
 -11   5   7       14.15       17.86      9.79 o 
 -10   5   7       46.37       38.53      8.06 o 
  -9   5   7       25.14       25.75      6.04 o 
  -8   5   7        1.43        8.55      2.98 o 
  -7   5   7       97.54      116.89     11.58 o 
  -6   5   7      524.08      536.67     21.14 o 
  -5   5   7      109.95      110.69     13.47 o 
  -4   5   7      142.12      153.34     10.31 o 
  -3   5   7     1455.06     1508.65     37.10 o 
  -2   5   7      964.05     1048.77     27.11 o 
  -1   5   7      311.03      316.35     15.02 o 
   0   5   7      527.61      586.00     19.29 o 
   1   5   7      465.38      508.90     20.96 o 
   2   5   7      417.03      389.08     18.72 o 
   3   5   7      433.33      412.14     28.88 o 
   4   5   7      191.55      212.79     18.09 o 
   5   5   7      144.77      135.20     12.75 o 
   6   5   7      163.70      160.15     14.92 o 
   7   5   7       70.58       66.42     11.52 o 
 -11   6   7        0.45       13.48      8.34 o 
 -10   6   7        0.25        3.40      4.79 o 
  -9   6   7        0.01        8.04      5.24 o 
  -8   6   7       15.44       10.83      3.66 o 
  -7   6   7       22.97       21.57      4.51 o 
  -6   6   7        2.77        9.82      3.10 o 
  -5   6   7        7.84        9.96      3.42 o 
  -4   6   7        1.50       -0.37      3.64 o 
  -3   6   7       92.21      100.64     11.63 o 
  -2   6   7      127.15      153.18     13.54 o 
  -1   6   7      400.61      451.69     27.92 o 
   0   6   7        3.07        1.46      3.93 o 
   1   6   7       16.61       12.86      6.00 o 
   2   6   7        5.00        7.73      6.92 o 
   3   6   7      166.72      143.10      9.89 o 
   4   6   7       20.81       26.50      5.22 o 
   5   6   7       11.21        6.77      3.50 o 
   6   6   7       11.40       17.66      5.19 o 
   7   6   7       15.21       11.38     13.00 o 
 -10   7   7       13.59       26.59      8.19 o 
  -9   7   7       76.50       75.14     10.14 o 
  -8   7   7       27.49       24.14      5.77 o 
  -7   7   7       46.93       52.27      6.90 o 
  -6   7   7      275.48      272.30     23.75 o 
  -5   7   7       72.79       77.58      6.46 o 
  -4   7   7       78.91       78.02      9.50 o 
  -3   7   7      428.23      406.91     36.39 o 
  -2   7   7      217.72      228.38     16.79 o 
  -1   7   7      176.80      149.30     11.99 o 
   0   7   7      334.42      333.16     25.42 o 
   1   7   7      179.75      187.64     20.53 o 
   2   7   7      122.79      131.88     10.21 o 
   3   7   7      100.09       99.97     10.06 o 
   4   7   7       92.25       87.48      9.26 o 
   5   7   7       74.75       46.00     10.89 o 
   6   7   7       74.82       64.98     10.56 o 
 -10   8   7        0.18        5.06     14.06 o 
  -9   8   7        0.28       -5.70      6.30 o 
  -8   8   7        0.24       -0.41      5.47 o 
  -7   8   7        5.81        7.35      5.29 o 
  -6   8   7        0.46        3.34      4.53 o 
  -5   8   7       29.82       23.40      7.64 o 
  -4   8   7      168.81      172.31     14.04 o 
  -3   8   7       87.86       86.64     11.06 o 
  -2   8   7       38.95       45.04     13.00 o 
  -1   8   7        8.47        4.85      5.62 o 
   0   8   7      197.80      198.08     18.83 o 
   1   8   7        8.16       19.64      6.33 o 
   2   8   7       17.57        2.08      5.58 o 
   3   8   7        0.11       15.14      6.13 o 
   4   8   7        8.03        8.54      4.81 o 
   5   8   7       14.76        4.01      7.51 o 
   6   8   7        6.82       12.78     11.82 o 
  -9   9   7       81.05       83.57     20.81 o 
  -8   9   7      104.98      104.22     24.47 o 
  -7   9   7      138.21      134.59     16.34 o 
  -6   9   7      102.70       95.82      6.70 o 
  -5   9   7       49.79       42.71      7.87 o 
  -4   9   7      164.11      156.31     15.31 o 
  -3   9   7      509.64      492.81     30.18 o 
  -2   9   7      428.48      432.81     27.75 o 
  -1   9   7      244.94      240.39     16.75 o 
   0   9   7      207.59      222.08     16.45 o 
   1   9   7      118.49      128.60      8.96 o 
   2   9   7      112.45      118.96     10.59 o 
   3   9   7      174.13      195.27     18.39 o 
   4   9   7      118.80      109.53     15.51 o 
   5   9   7      136.26      119.55     15.78 o 
  -8  10   7        0.91        6.43     11.04 o 
  -7  10   7        1.78      -12.56     13.64 o 
  -6  10   7        0.01       11.20      7.41 o 
  -5  10   7        0.10        7.21      8.44 o 
  -4  10   7        9.51       -0.60      5.71 o 
  -3  10   7       58.29       51.06      7.51 o 
  -2  10   7       44.42       25.97      6.71 o 
  -1  10   7       20.41       42.26      7.47 o 
   0  10   7       50.88       58.91      9.78 o 
   1  10   7       19.22       17.83      5.77 o 
   2  10   7        4.06        4.95      6.68 o 
   3  10   7        0.16        0.55      5.40 o 
   4  10   7        1.46       13.52      6.78 o 
  -7  11   7       42.92       50.28     17.79 o 
  -6  11   7       43.86       36.18      6.80 o 
  -5  11   7       20.43       23.53      7.67 o 
  -4  11   7       39.25       32.15      8.75 o 
  -3  11   7       34.64       51.46     10.42 o 
  -2  11   7       18.90        9.19     12.54 o 
  -1  11   7       19.46       21.41      7.86 o 
   0  11   7       35.32       22.96      7.33 o 
   1  11   7      134.19      129.09     21.38 o 
   2  11   7      106.10       98.22     13.13 o 
   3  11   7       13.42       17.31      8.59 o 
  -5  12   7        0.07        4.67      8.09 o 
  -4  12   7        1.22        5.78      8.34 o 
  -3  12   7        1.36        2.08     11.02 o 
  -2  12   7        0.05        7.48      9.06 o 
  -1  12   7        0.07      -10.04     10.04 o 
   0  12   7       10.54       12.39      7.51 o 
   1  12   7        4.17       -0.61      7.88 o 
 -12   0   8       11.86       32.20     26.15 o 
 -11   0   8        6.68       10.49     21.59 o 
 -10   0   8        3.75        6.58      6.12 o 
  -9   0   8       79.74      116.37     25.72 o 
  -8   0   8      428.71      348.58     41.96 o 
  -7   0   8      440.56      422.13     28.80 o 
  -6   0   8      361.77      374.89     37.38 o 
  -5   0   8      203.23      213.58     23.27 o 
  -4   0   8      384.89      392.56     26.87 o 
  -3   0   8      685.43      750.77     40.80 o 
  -2   0   8      532.31      544.14     44.41 o 
  -1   0   8       94.67       94.07     11.56 o 
   0   0   8      517.41      534.53     53.99 o 
   1   0   8     1304.85     1371.95     46.42 o 
   2   0   8       60.98       55.34      9.62 o 
   3   0   8       85.57      106.01     14.36 o 
   4   0   8      615.18      692.85     60.78 o 
   5   0   8      233.31      273.77     32.01 o 
   6   0   8      168.22      206.46     47.00 o 
   7   0   8      177.62      146.62     32.74 o 
 -12   1   8        0.60       -4.30     11.85 o 
 -11   1   8        2.45       22.57      9.81 o 
 -10   1   8       10.61        8.13      4.58 o 
  -9   1   8      123.31      112.12      9.82 o 
  -8   1   8       38.33       41.91      6.79 o 
  -7   1   8        0.18        2.55      4.66 o 
  -6   1   8       44.24       44.10      7.17 o 
  -5   1   8       10.37       25.36      6.71 o 
  -4   1   8       56.16       68.22      7.94 o 
  -3   1   8        8.58       -2.42     15.65 o 
  -2   1   8        0.46        9.36      7.75 o 
  -1   1   8        2.33       16.25     11.06 o 
   0   1   8       69.24       89.54     10.51 o 
   1   1   8      295.87      311.84     11.40 o 
   2   1   8      469.88      485.70     17.45 o 
   3   1   8      162.82      167.43     13.17 o 
   4   1   8        8.44       10.79      4.83 o 
   5   1   8        1.17       -2.23      6.73 o 
   6   1   8        0.52        8.38      5.46 o 
   7   1   8        6.17       24.93      8.98 o 
 -11   2   8       25.34       18.10     11.47 o 
 -10   2   8        7.36        1.08      8.58 o 
  -9   2   8       31.36       38.85      6.02 o 
  -8   2   8      257.29      262.17     28.82 o 
  -7   2   8      326.56      332.35     22.99 o 
  -6   2   8      394.86      393.67     31.28 o 
  -5   2   8      631.11      665.06     23.24 o 
  -4   2   8      478.12      419.25     25.94 o 
  -3   2   8      276.55      280.38     20.28 o 
  -2   2   8      183.54      205.36     18.05 o 
  -1   2   8     1034.26     1003.68     32.47 o 
   0   2   8      541.37      554.91     19.36 o 
   1   2   8        8.94        7.55      2.63 o 
   2   2   8      136.47      133.56      9.90 o 
   3   2   8      220.17      219.33     19.40 o 
   4   2   8       85.58       92.77      9.19 o 
   5   2   8      233.31      242.56     15.27 o 
   6   2   8      148.34      163.06     16.78 o 
   7   2   8      164.71      160.04     20.35 o 
 -11   3   8        0.18       28.99     14.51 o 
 -10   3   8        0.04        2.58      5.08 o 
  -9   3   8       56.33       48.03      5.96 o 
  -8   3   8       27.78       15.52      6.01 o 
  -7   3   8       18.69       16.14      7.35 o 
  -6   3   8       17.53       13.65      4.66 o 
  -5   3   8        5.54        6.66      5.37 o 
  -4   3   8       21.56       15.06      4.75 o 
  -3   3   8       22.27       27.97      6.14 o 
  -2   3   8       84.11       94.72      8.42 o 
  -1   3   8       14.09       15.55      3.82 o 
   0   3   8        0.39        4.43      7.05 o 
   1   3   8       49.55       56.09      7.43 o 
   2   3   8       44.35       34.03      4.69 o 
   3   3   8      225.04      214.84     14.11 o 
   4   3   8       27.81       19.63      4.25 o 
   5   3   8        8.81        9.09      4.10 o 
   6   3   8        7.08       18.34      6.39 o 
   7   3   8       13.78       20.56      8.01 o 
 -11   4   8       15.14       17.48     21.22 o 
 -10   4   8       44.72       22.49      6.55 o 
  -9   4   8      134.75      141.43     11.59 o 
  -8   4   8       70.97       74.88      8.18 o 
  -7   4   8      221.90      207.05     18.06 o 
  -6   4   8      211.99      217.97     18.19 o 
  -5   4   8      340.90      331.94     14.52 o 
  -4   4   8     2040.90     2265.94     61.62 o 
  -3   4   8     1102.87     1143.27     34.48 o 
  -2   4   8      382.51      408.98     22.27 o 
  -1   4   8      713.34      796.60     27.23 o 
   0   4   8      282.10      303.11     17.03 o 
   1   4   8      144.62      137.56      8.85 o 
   2   4   8       61.03       63.12      8.77 o 
   3   4   8       89.24       97.33      8.81 o 
   4   4   8      366.88      355.31     18.76 o 
   5   4   8      242.24      213.39     24.21 o 
   6   4   8       70.89       73.85     11.87 o 
   7   4   8       16.36       10.52      5.52 o 
 -11   5   8        1.51       21.83     20.72 o 
 -10   5   8        0.42       -2.10      6.39 o 
  -9   5   8       13.27        3.73      5.32 o 
  -8   5   8        0.21        2.86      3.85 o 
  -7   5   8        8.98        7.81      8.37 o 
  -6   5   8        8.66       13.28      4.29 o 
  -5   5   8       61.49       46.89      6.39 o 
  -4   5   8       37.59       34.82      7.13 o 
  -3   5   8      120.30      121.15     12.99 o 
  -2   5   8        6.61        6.60      3.90 o 
  -1   5   8      412.73      411.18     20.67 o 
   0   5   8      123.08      125.41      9.31 o 
   1   5   8       39.77       30.61      4.91 o 
   2   5   8        3.63       16.81      3.94 o 
   3   5   8       17.04       18.24      4.62 o 
   4   5   8        3.17        3.86      5.01 o 
   5   5   8        0.00       15.51      6.28 o 
   6   5   8        9.68       13.52      5.96 o 
 -10   6   8       16.44       32.71      7.15 o 
  -9   6   8       31.75       29.35      8.01 o 
  -8   6   8       49.11       50.12      7.34 o 
  -7   6   8      173.54      164.91     14.11 o 
  -6   6   8      288.86      326.17     24.40 o 
  -5   6   8       80.86       78.45      7.16 o 
  -4   6   8       15.83       20.98      4.34 o 
  -3   6   8       35.56       35.15      5.31 o 
  -2   6   8       10.06        6.19      3.96 o 
  -1   6   8      252.17      236.58     17.05 o 
   0   6   8     1027.46     1043.01     53.02 o 
   1   6   8      122.83      122.30     10.27 o 
   2   6   8      135.38      136.03     11.37 o 
   3   6   8      229.76      267.02     26.17 o 
   4   6   8       84.85       88.61      8.60 o 
   5   6   8      121.49      105.31     13.67 o 
   6   6   8       60.95       40.93      9.48 o 
 -10   7   8        0.19       11.06      7.09 o 
  -9   7   8        3.01       13.18      8.08 o 
  -8   7   8        0.61        0.66      3.65 o 
  -7   7   8        0.31        4.22      3.14 o 
  -6   7   8        7.46        7.84      3.44 o 
  -5   7   8        0.73        4.21      6.34 o 
  -4   7   8        0.25        4.31      3.61 o 
  -3   7   8       30.89       30.98      7.09 o 
  -2   7   8      105.39      103.11     12.30 o 
  -1   7   8       37.29       39.12      7.58 o 
   0   7   8       42.63       35.59      5.90 o 
   1   7   8        3.00        3.03      3.44 o 
   2   7   8       24.01       20.56      4.52 o 
   3   7   8        4.87        3.89      3.08 o 
   4   7   8       16.37        3.53      5.99 o 
   5   7   8        1.39       -0.60      5.51 o 
  -9   8   8       76.87       76.96      8.85 o 
  -8   8   8       42.90       48.93      8.84 o 
  -7   8   8       37.70       30.22      7.26 o 
  -6   8   8       30.86       37.59      7.52 o 
  -5   8   8       92.67       79.66      7.95 o 
  -4   8   8      671.73      633.73     85.41 o 
  -3   8   8      463.93      417.77     26.53 o 
  -2   8   8       76.12       80.55      7.80 o 
  -1   8   8      143.19      156.20     12.88 o 
   0   8   8      128.62      113.21     11.00 o 
   1   8   8       53.38       64.81      7.86 o 
   2   8   8      147.53      148.18     13.96 o 
   3   8   8      240.81      222.59     20.45 o 
   4   8   8       57.09       55.51     11.10 o 
   5   8   8       50.05       44.55     10.97 o 
  -8   9   8       12.57        3.83     19.18 o 
  -7   9   8        3.17       10.50      9.86 o 
  -6   9   8       32.51       27.22      7.26 o 
  -5   9   8        6.40        6.63      9.45 o 
  -4   9   8       37.41       29.48      8.77 o 
  -3   9   8        1.90        4.79      6.22 o 
  -2   9   8       26.66       31.87      7.67 o 
  -1   9   8       39.18       40.76     15.01 o 
   0   9   8        1.31       14.61      9.47 o 
   1   9   8        0.45        2.13      3.06 o 
   2   9   8       15.14       19.62      6.77 o 
   3   9   8       42.34       53.52     10.68 o 
   4   9   8        7.63        6.72      7.87 o 
  -7  10   8       29.50       31.81      9.36 o 
  -6  10   8       48.54       38.76     12.44 o 
  -5  10   8       82.27       65.27     12.48 o 
  -4  10   8      131.54      129.79     15.16 o 
  -3  10   8      213.76      198.66     24.37 o 
  -2  10   8      149.67      135.29     15.98 o 
  -1  10   8       82.35       85.37     11.55 o 
   0  10   8       93.27       82.66     10.91 o 
   1  10   8      106.06      107.14     18.70 o 
   2  10   8       76.67       59.30     14.91 o 
   3  10   8       53.17       38.48     17.24 o 
  -6  11   8        1.41       12.04      9.47 o 
  -5  11   8        6.13        2.00     12.06 o 
  -4  11   8        0.36       -4.59      8.95 o 
  -3  11   8        4.21       -1.36     13.93 o 
  -2  11   8       47.06       42.18     11.92 o 
  -1  11   8        1.89        2.50     10.67 o 
   0  11   8        0.22       -1.42      8.28 o 
   1  11   8       17.20       30.69     10.56 o 
   2  11   8       13.12       14.43      8.35 o 
  -3  12   8       10.05        9.68      8.11 o 
  -2  12   8        5.43       15.53      8.76 o 
  -1  12   8       25.88       48.95     14.12 o 
 -11   1   9       11.74       21.16     12.28 o 
 -10   1   9       96.94       81.96     13.90 o 
  -9   1   9      131.07       66.37     18.81 o 
  -8   1   9      110.71      131.00     10.18 o 
  -7   1   9      206.68      236.04     22.76 o 
  -6   1   9      190.32      220.67     17.21 o 
  -5   1   9      160.06      188.11     20.37 o 
  -4   1   9      228.37      242.48     21.97 o 
  -3   1   9      193.40      214.40     20.07 o 
  -2   1   9      421.22      427.97     31.00 o 
  -1   1   9      518.73      530.98     35.20 o 
   0   1   9       12.47       -4.11     10.54 o 
   1   1   9        2.33        3.09      3.18 o 
   2   1   9      311.16      293.21     21.19 o 
   3   1   9      362.00      352.83     25.46 o 
   4   1   9      300.26      278.27     16.12 o 
   5   1   9      352.65      314.20     73.92 o 
   6   1   9      135.43      132.89     19.36 o 
 -11   2   9       14.58       17.24     11.02 o 
 -10   2   9       68.24       38.86     13.40 o 
  -9   2   9        4.76        7.04      6.50 o 
  -8   2   9        1.22       10.61     10.54 o 
  -7   2   9        1.76       10.61      6.39 o 
  -6   2   9       51.36       35.49      7.21 o 
  -5   2   9        9.38        7.32      8.58 o 
  -4   2   9      143.87      135.02     18.05 o 
  -3   2   9        5.56       22.56      5.84 o 
  -2   2   9        1.00       26.21      9.00 o 
  -1   2   9       10.46       22.34      9.42 o 
   0   2   9      253.82      256.35     17.36 o 
   1   2   9       69.81       62.31      9.13 o 
   2   2   9        0.75        2.81      2.96 o 
   3   2   9      157.52      151.81     10.94 o 
   4   2   9        3.68        4.18      5.84 o 
   5   2   9       22.86       26.31      6.32 o 
   6   2   9       40.12       18.85     12.45 o 
 -11   3   9        5.60      -10.95     24.92 o 
 -10   3   9       31.39       36.31     13.54 o 
  -9   3   9      171.22      191.61     20.85 o 
  -8   3   9      173.56      193.56     14.13 o 
  -7   3   9      162.92      164.57     18.21 o 
  -6   3   9      396.50      441.73     32.99 o 
  -5   3   9      440.58      454.12     31.63 o 
  -4   3   9      212.21      236.53     17.29 o 
  -3   3   9      136.84      152.48     14.14 o 
  -2   3   9      284.44      304.06     26.47 o 
  -1   3   9      417.56      439.92     28.03 o 
   0   3   9      121.61      138.43      8.45 o 
   1   3   9      275.20      280.49     23.23 o 
   2   3   9      823.96      877.09     28.45 o 
   3   3   9      238.29      212.95     24.64 o 
   4   3   9       55.35       51.70      5.31 o 
   5   3   9      148.88      146.76     18.94 o 
   6   3   9       47.97       73.70     11.36 o 
 -11   4   9        1.83       -4.93     21.59 o 
 -10   4   9        7.56        4.79     13.43 o 
  -9   4   9       36.94       29.26      6.93 o 
  -8   4   9        0.95       -0.89      4.28 o 
  -7   4   9        2.36       11.01      8.54 o 
  -6   4   9        0.53       -2.98      4.35 o 
  -5   4   9       93.01      114.18     11.93 o 
  -4   4   9      149.42      141.95     11.65 o 
  -3   4   9        2.21        4.65      5.87 o 
  -2   4   9       21.39       32.37      6.96 o 
  -1   4   9       12.49        7.22      5.89 o 
   0   4   9       28.86       23.18      8.30 o 
   1   4   9       20.72       23.04      5.82 o 
   2   4   9       41.23       19.66      5.88 o 
   3   4   9       14.84       20.44      5.18 o 
   4   4   9        0.04        7.54      8.86 o 
   5   4   9        0.48       -3.84     10.99 o 
   6   4   9        0.61        2.18     10.83 o 
 -10   5   9       77.43       65.07     11.22 o 
  -9   5   9      118.07       98.17     13.61 o 
  -8   5   9       39.74       49.21     10.20 o 
  -7   5   9      133.86      124.31     13.06 o 
  -6   5   9      197.80      216.00     14.61 o 
  -5   5   9       41.84       56.44      9.92 o 
  -4   5   9      286.31      292.09     23.48 o 
  -3   5   9      491.88      529.00     38.90 o 
  -2   5   9       63.45       72.31     11.89 o 
  -1   5   9      110.21      104.45     12.40 o 
   0   5   9      236.44      242.87     14.85 o 
   1   5   9       20.12       19.76      6.75 o 
   2   5   9       94.43      114.48      9.21 o 
   3   5   9      321.55      313.05     23.10 o 
   4   5   9       92.13       87.12     11.58 o 
   5   5   9       67.03       62.41     15.17 o 
 -10   6   9        5.60       17.93      8.90 o 
  -9   6   9        0.22        9.43      7.13 o 
  -8   6   9        0.09       17.02      5.18 o 
  -7   6   9        0.12        5.33      7.78 o 
  -6   6   9        1.68        6.31      4.28 o 
  -5   6   9        6.68        6.89      4.48 o 
  -4   6   9        4.61        7.22      3.57 o 
  -3   6   9       27.20       17.72      4.22 o 
  -2   6   9        7.69       10.28      4.49 o 
  -1   6   9       54.29       50.05      8.02 o 
   0   6   9      123.32      103.79     10.49 o 
   1   6   9       33.89       28.58      5.56 o 
   2   6   9        1.09        2.74      4.64 o 
   3   6   9        9.93        8.52      4.19 o 
   4   6   9       12.31       10.76      6.35 o 
   5   6   9        1.57        1.99     16.37 o 
  -9   7   9       22.76       28.38      8.66 o 
  -8   7   9       19.15       12.63      6.49 o 
  -7   7   9       19.38       10.95      5.13 o 
  -6   7   9       81.08       79.92     16.49 o 
  -5   7   9      129.24      128.35     10.03 o 
  -4   7   9       24.63       18.75      4.17 o 
  -3   7   9       53.11       60.22      7.17 o 
  -2   7   9      225.89      227.26     19.01 o 
  -1   7   9       90.10      100.25     10.26 o 
   0   7   9       63.99       70.15      6.11 o 
   1   7   9      192.66      201.04     20.60 o 
   2   7   9      121.92      104.20     11.86 o 
   3   7   9       95.06       94.79     15.29 o 
   4   7   9       77.99       79.45     14.57 o 
  -9   8   9        1.69       -3.42      8.66 o 
  -8   8   9        4.67       17.89      7.53 o 
  -7   8   9        4.06        7.73      4.19 o 
  -6   8   9        2.45        6.42      6.67 o 
  -5   8   9       15.87       18.04      6.18 o 
  -4   8   9       59.01       54.82      5.61 o 
  -3   8   9       92.21       76.68     10.70 o 
  -2   8   9       17.21       19.43      6.04 o 
  -1   8   9       18.55       21.02      6.79 o 
   0   8   9       23.36       10.20      7.88 o 
   1   8   9        0.95        3.32      6.62 o 
   2   8   9        9.06       17.66      6.76 o 
   3   8   9        1.50       -5.81      5.81 o 
   4   8   9        0.13        6.11      8.01 o 
  -8   9   9       18.27       32.81     15.79 o 
  -7   9   9       51.75       35.10      7.30 o 
  -6   9   9      230.91      173.21     28.06 o 
  -5   9   9      229.07      234.35     23.81 o 
  -4   9   9      149.98      147.32     15.12 o 
  -3   9   9      103.72       93.79     10.85 o 
  -2   9   9      104.79       79.34     15.69 o 
  -1   9   9      180.97      158.37     17.25 o 
   0   9   9      106.67      113.82     15.52 o 
   1   9   9       82.57       84.66     13.63 o 
   2   9   9      165.00      220.84     13.90 o 
   3   9   9       74.08       49.80     11.86 o 
  -6  10   9        4.20        4.30     14.62 o 
  -5  10   9        0.08       14.85      7.04 o 
  -4  10   9        1.57        9.89      5.99 o 
  -3  10   9        1.11        8.22      8.39 o 
  -2  10   9        1.01        5.82      6.24 o 
  -1  10   9        0.09       12.24      5.87 o 
   0  10   9        0.00       13.83      5.77 o 
   1  10   9        9.37        2.81      6.04 o 
   2  10   9        6.08        0.63     10.08 o 
  -4  11   9        5.51       -2.18     10.94 o 
  -3  11   9        9.90        6.55      6.53 o 
  -2  11   9       24.63       37.51     10.53 o 
  -1  11   9      101.03      112.27     28.99 o 
   0  11   9       92.86       77.04     16.60 o 
 -11   0  10      194.38      174.43     59.95 o 
 -10   0  10      189.54      150.12     48.05 o 
  -9   0  10       56.66       61.93     20.72 o 
  -8   0  10       86.21       84.72     19.68 o 
  -7   0  10       29.79       37.24     13.16 o 
  -6   0  10        1.35      -10.85     10.85 o 
  -5   0  10      106.66      117.11     19.42 o 
  -4   0  10      171.57      180.80     22.36 o 
  -3   0  10      152.70      177.50     24.13 o 
  -2   0  10      100.99      132.37     21.24 o 
  -1   0  10        8.59       11.29     12.71 o 
   0   0  10        6.14       10.15      6.54 o 
   1   0  10      328.78      362.15     32.52 o 
   2   0  10      326.54      338.67     24.89 o 
   3   0  10      164.12      167.75     26.35 o 
   4   0  10      307.18      266.50     57.24 o 
   5   0  10       84.16       90.30     24.92 o 
 -11   1  10        0.01       17.20     10.73 o 
 -10   1  10        2.70        2.73      6.46 o 
  -9   1  10        8.74        7.09      4.20 o 
  -8   1  10        0.05        6.61      5.10 o 
  -7   1  10       15.51       23.36      8.24 o 
  -6   1  10        3.12        7.11      7.60 o 
  -5   1  10       31.21       17.05      7.29 o 
  -4   1  10        3.25        2.07      6.77 o 
  -3   1  10        4.16       -0.14      7.75 o 
  -2   1  10       45.25       58.69      9.87 o 
  -1   1  10      350.07      351.27     33.93 o 
   0   1  10       20.00       10.01      7.60 o 
   1   1  10       13.53       17.43      4.78 o 
   2   1  10       22.89       21.91      5.57 o 
   3   1  10        1.62       -0.54      6.72 o 
   4   1  10        1.13        2.39      6.91 o 
   5   1  10        1.33       15.26     10.39 o 
 -11   2  10        7.31        0.47     22.64 o 
 -10   2  10       12.54       17.85      6.87 o 
  -9   2  10       84.09       98.08     11.56 o 
  -8   2  10       78.18       87.54     10.09 o 
  -7   2  10      101.17      112.75     12.09 o 
  -6   2  10      195.27      175.43     19.71 o 
  -5   2  10      114.10      133.69     14.92 o 
  -4   2  10      222.81      220.20     21.44 o 
  -3   2  10      171.99      177.81     18.51 o 
  -2   2  10      101.64      123.40     12.15 o 
  -1   2  10      256.78      288.45     20.30 o 
   0   2  10      475.05      513.93     24.23 o 
   1   2  10      807.96      900.75     61.13 o 
   2   2  10      312.62      338.24     15.62 o 
   3   2  10       76.26      102.27     12.78 o 
   4   2  10      203.13      188.05     28.36 o 
   5   2  10      145.41      141.89     28.24 o 
 -10   3  10        2.71       11.60      5.88 o 
  -9   3  10        6.98       13.50      6.38 o 
  -8   3  10        2.30       -6.95      9.53 o 
  -7   3  10       12.60       10.17      6.27 o 
  -6   3  10       64.63       66.69     10.27 o 
  -5   3  10       71.87       81.59      8.92 o 
  -4   3  10       25.01       19.87      6.72 o 
  -3   3  10        7.64       11.95      7.45 o 
  -2   3  10      113.78      124.74     13.63 o 
  -1   3  10       10.78       14.50      5.01 o 
   0   3  10       10.91       14.53      6.17 o 
   1   3  10       11.08        2.69      5.38 o 
   2   3  10       66.44       66.86     10.18 o 
   3   3  10        1.56       -4.42      7.30 o 
   4   3  10       49.32       23.16     10.16 o 
   5   3  10        0.81       23.72     12.63 o 
 -10   4  10       59.00       42.74     11.48 o 
  -9   4  10       17.33       25.64      8.92 o 
  -8   4  10       46.93       32.73      6.72 o 
  -7   4  10      200.60      167.17     12.25 o 
  -6   4  10      203.58      258.21     30.23 o 
  -5   4  10      118.72      119.43     13.67 o 
  -4   4  10      176.27      196.68     23.21 o 
  -3   4  10      441.76      433.28     31.85 o 
  -2   4  10      143.81      169.09     15.66 o 
  -1   4  10       19.16       16.88     13.21 o 
   0   4  10       98.20      103.70     15.62 o 
   1   4  10       92.60       80.15     10.78 o 
   2   4  10      320.38      281.40     39.92 o 
   3   4  10      276.87      251.05     27.31 o 
   4   4  10       27.25       21.78      8.10 o 
   5   4  10       59.10       44.85     13.36 o 
 -10   5  10        0.08       11.22     11.40 o 
  -9   5  10        2.54        4.02      5.90 o 
  -8   5  10        0.13       -0.74      7.75 o 
  -7   5  10        0.03        4.07      5.48 o 
  -6   5  10       43.98       35.87      9.41 o 
  -5   5  10        6.24        6.02      5.75 o 
  -4   5  10        3.41       10.98      5.49 o 
  -3   5  10        0.69        7.72      5.57 o 
  -2   5  10       24.16       36.12      9.42 o 
  -1   5  10        1.01        6.97     12.16 o 
   0   5  10        5.84        4.42      9.12 o 
   1   5  10        0.22       18.29      7.94 o 
   2   5  10       22.85        8.93      4.90 o 
   3   5  10        0.10       14.77      6.95 o 
   4   5  10        1.37       12.24      8.18 o 
  -9   6  10       42.57       29.87     10.17 o 
  -8   6  10       18.33       14.99      6.02 o 
  -7   6  10      106.20       96.23     14.37 o 
  -6   6  10       23.80       26.54      9.44 o 
  -5   6  10       26.50       14.58      7.07 o 
  -4   6  10       95.76       90.98      9.21 o 
  -3   6  10       99.70       85.03      9.98 o 
  -2   6  10       15.54       22.40      7.46 o 
  -1   6  10      222.09      250.65     20.57 o 
   0   6  10      175.24      168.12     19.25 o 
   1   6  10      105.89      117.90     14.27 o 
   2   6  10       98.65       87.14     19.89 o 
   3   6  10       66.11       58.66      9.72 o 
   4   6  10      110.91      107.18     28.05 o 
  -9   7  10        1.05       13.36      8.02 o 
  -8   7  10        0.09       13.00      6.02 o 
  -7   7  10       17.26       13.03      5.65 o 
  -6   7  10      173.90      157.01     17.61 o 
  -5   7  10      100.92       71.77     13.45 o 
  -4   7  10        2.38        8.04      8.10 o 
  -3   7  10       30.82       22.49      6.64 o 
  -2   7  10       77.79       57.92     10.02 o 
  -1   7  10       31.42       38.04      9.74 o 
   0   7  10        0.28        6.69      5.15 o 
   1   7  10        0.34       -6.84      6.84 o 
   2   7  10        0.24        8.20      7.38 o 
   3   7  10        1.59        5.86     15.98 o 
  -8   8  10       15.76       30.51     11.87 o 
  -7   8  10      110.83       93.41     24.36 o 
  -6   8  10      121.94      108.73     16.35 o 
  -5   8  10       45.45       56.70     10.63 o 
  -4   8  10       74.64       84.16     19.31 o 
  -3   8  10      141.46      141.46     19.34 o 
  -2   8  10       81.95       95.77     15.10 o 
  -1   8  10      108.56      139.45     19.44 o 
   0   8  10      108.75       99.69     17.99 o 
   1   8  10       41.63       29.19      8.52 o 
   2   8  10      125.05      108.00     15.77 o 
  -7   9  10        8.82       21.23     16.53 o 
  -6   9  10        0.03       14.01      7.87 o 
  -5   9  10        6.23       -2.40      8.51 o 
  -4   9  10       11.11       18.43      9.51 o 
  -3   9  10        9.60       12.48      7.81 o 
  -2   9  10        3.40       20.37     10.86 o 
  -1   9  10        0.20       14.11      6.62 o 
   0   9  10        8.66       23.03     11.99 o 
   1   9  10        7.97        7.78      8.61 o 
  -5  10  10       40.50       23.40     10.30 o 
  -4  10  10       64.30       41.70     22.82 o 
  -3  10  10       51.67       43.49     10.57 o 
  -2  10  10       32.76       28.08     13.04 o 
  -1  10  10       69.72       70.69     25.84 o 
 -10   1  11        9.58        4.44      9.22 o 
  -9   1  11       22.42       17.08     11.80 o 
  -8   1  11       26.85       42.96     10.28 o 
  -7   1  11       52.90       64.69      8.95 o 
  -6   1  11       84.35       96.72     11.13 o 
  -5   1  11       97.19      107.05     11.41 o 
  -4   1  11      169.01      194.35     20.56 o 
  -3   1  11       47.31       37.28     10.71 o 
  -2   1  11        2.67       13.36     12.91 o 
  -1   1  11      179.46      200.84     16.85 o 
   0   1  11      295.89      335.59     31.80 o 
   1   1  11      142.60      130.50     13.35 o 
   2   1  11      257.84      308.27     27.25 o 
   3   1  11      157.65      160.77     20.28 o 
   4   1  11       18.44       -1.84     11.72 o 
 -10   2  11        0.45        3.37     17.06 o 
  -9   2  11        5.23       20.40      7.47 o 
  -8   2  11        7.92       22.69      7.38 o 
  -7   2  11       43.22       22.96      7.18 o 
  -6   2  11        1.51        8.77      6.50 o 
  -5   2  11        0.32       10.49      6.24 o 
  -4   2  11        0.89        6.80      7.12 o 
  -3   2  11        9.61       11.18      7.26 o 
  -2   2  11        2.17        4.48      7.25 o 
  -1   2  11       11.67       13.94     15.10 o 
   0   2  11        8.64        9.10     10.05 o 
   1   2  11       15.56       26.73     11.17 o 
   2   2  11        2.00        5.40      6.02 o 
   3   2  11       15.28       18.55     12.94 o 
   4   2  11        4.07       24.32     13.64 o 
 -10   3  11       24.55       27.21     10.86 o 
  -9   3  11       62.76       60.10     10.72 o 
  -8   3  11       61.85       78.15     19.84 o 
  -7   3  11       38.57       40.15      9.69 o 
  -6   3  11       52.81       49.24      9.91 o 
  -5   3  11      118.17      133.56     12.55 o 
  -4   3  11       88.67       88.70      8.92 o 
  -3   3  11      108.23      143.91     13.35 o 
  -2   3  11      513.96      566.58     43.09 o 
  -1   3  11      667.70      692.61     84.99 o 
   0   3  11      377.45      367.52     58.89 o 
   1   3  11      295.52      261.79     32.46 o 
   2   3  11      114.04      128.51     14.54 o 
   3   3  11       25.38       33.04      8.31 o 
   4   3  11       57.81       55.39     14.38 o 
  -9   4  11        0.06       -7.58      7.58 o 
  -8   4  11       16.79       17.46      7.47 o 
  -7   4  11        3.01       13.58      8.76 o 
  -6   4  11        3.75        1.91      9.08 o 
  -5   4  11        0.51       -6.97      6.97 o 
  -4   4  11       16.00       14.04      5.39 o 
  -3   4  11       65.32       44.30     10.61 o 
  -2   4  11       11.83       17.90      8.71 o 
  -1   4  11       18.48       19.58      7.18 o 
   0   4  11       22.70       18.48      7.91 o 
   1   4  11        5.25        7.77      5.82 o 
   2   4  11       32.99       26.34      7.19 o 
   3   4  11        0.01       -2.30      6.06 o 
  -9   5  11       15.43       23.82     11.77 o 
  -8   5  11       18.53       28.00     11.43 o 
  -7   5  11       33.95       47.85     10.03 o 
  -6   5  11       25.72       22.64      8.54 o 
  -5   5  11       77.84       67.17     10.03 o 
  -4   5  11      144.88      144.46     14.01 o 
  -3   5  11       12.24       17.37     11.77 o 
  -2   5  11        1.20       -5.15      5.96 o 
  -1   5  11      115.28      113.70     12.96 o 
   0   5  11      166.33      179.97     20.01 o 
   1   5  11       26.04       29.35      8.99 o 
   2   5  11       52.59       49.41      8.27 o 
   3   5  11      173.12      146.17     29.90 o 
  -8   6  11        2.25       25.25      9.23 o 
  -7   6  11       12.24        9.51      7.24 o 
  -6   6  11        3.86        1.45      9.67 o 
  -5   6  11       25.28       18.01      6.29 o 
  -4   6  11        3.29       -5.96      6.52 o 
  -3   6  11       25.12       28.13     10.20 o 
  -2   6  11       15.31        9.58      9.72 o 
  -1   6  11       11.59        9.10      6.54 o 
   0   6  11        0.73        2.90     13.00 o 
   1   6  11        0.76        7.56      6.86 o 
   2   6  11        1.96       15.26      7.32 o 
  -7   7  11       32.45       28.34      7.18 o 
  -6   7  11       65.74       50.36     10.81 o 
  -5   7  11       66.31       50.35     10.62 o 
  -4   7  11       63.90       57.71     13.00 o 
  -3   7  11       45.98       50.49      9.68 o 
  -2   7  11       56.21       62.60     13.81 o 
  -1   7  11      137.96      123.25     24.29 o 
   0   7  11       85.25       77.77     15.32 o 
   1   7  11       43.91       40.38      8.28 o 
   2   7  11       87.82       64.76     24.92 o 
  -6   8  11       35.22       39.06     10.00 o 
  -5   8  11       13.16       14.16      7.93 o 
  -4   8  11        6.21       16.28     11.72 o 
  -3   8  11        0.23       16.99     24.03 o 
  -2   8  11        2.97       19.44      7.35 o 
  -1   8  11       13.92       19.71     11.41 o 
   0   8  11        5.32       13.50      9.45 o 
  -4   9  11       77.70       55.97     13.97 o 
  -3   9  11       96.94       90.89     18.35 o 
  -2   9  11       74.93       62.16     16.83 o 
  -9   0  12        4.96       -0.95     11.29 o 
  -8   0  12       19.85        5.14      9.09 o 
  -7   0  12        3.57       33.73     24.67 o 
  -6   0  12       55.60       58.88     13.11 o 
  -5   0  12       78.68       93.27     16.76 o 
  -4   0  12        0.91       -6.06      9.61 o 
  -3   0  12        2.64        7.34      8.11 o 
  -2   0  12      211.70      242.43     38.50 o 
  -1   0  12      244.51      230.22     29.40 o 
   0   0  12       31.83       28.01     13.35 o 
   1   0  12       69.21       62.06     17.40 o 
   2   0  12       44.88       30.69     10.83 o 
   3   0  12        2.49       -4.59     15.23 o 
  -9   1  12        4.08       11.31      6.31 o 
  -8   1  12       11.55       20.07      8.85 o 
  -7   1  12        0.15       -2.33      7.86 o 
  -6   1  12        5.89        9.71     13.65 o 
  -5   1  12        3.57       15.04     10.06 o 
  -4   1  12       12.10       13.84      6.80 o 
  -3   1  12       28.49       20.88     11.86 o 
  -2   1  12       58.76       68.89     13.23 o 
  -1   1  12        5.10       17.27      8.48 o 
   0   1  12        3.21       -5.41      8.25 o 
   1   1  12        4.36        9.25      8.51 o 
   2   1  12       13.05       20.90      7.19 o 
   3   1  12        2.49       -3.39     14.12 o 
  -9   2  12       33.99       30.10      9.65 o 
  -8   2  12       41.46       56.23     10.56 o 
  -7   2  12      115.05      120.77     17.34 o 
  -6   2  12      109.66       91.84     13.05 o 
  -5   2  12       37.85       41.42     10.01 o 
  -4   2  12       31.13       23.10      8.41 o 
  -3   2  12      315.69      337.72     42.96 o 
  -2   2  12      570.77      529.17     93.20 o 
  -1   2  12      164.90      168.08     19.48 o 
   0   2  12      158.58      152.46     25.30 o 
   1   2  12      162.31      139.14     22.25 o 
   2   2  12       26.26       23.64     15.81 o 
  -9   3  12        7.98       10.50     14.86 o 
  -8   3  12        6.85        7.99      9.28 o 
  -7   3  12        0.00       12.68      5.98 o 
  -6   3  12        2.48       11.90      8.09 o 
  -5   3  12        0.76        9.02      5.72 o 
  -4   3  12        0.32        2.14      7.33 o 
  -3   3  12       41.27       54.42     10.84 o 
  -2   3  12        2.06        3.35     12.29 o 
  -1   3  12        0.40        9.07      7.69 o 
   0   3  12        0.25        4.21     12.39 o 
   1   3  12       10.21        5.19      5.82 o 
   2   3  12        4.04       -3.66     15.08 o 
  -8   4  12        1.29       24.38      8.53 o 
  -7   4  12       20.52       19.80      7.97 o 
  -6   4  12       73.53       72.48     13.15 o 
  -5   4  12       63.20       84.66     16.39 o 
  -4   4  12      146.12      151.55     23.02 o 
  -3   4  12       63.31       80.83     13.37 o 
  -2   4  12       41.62       38.23     10.19 o 
  -1   4  12      193.39      186.76     34.57 o 
   0   4  12       41.65       20.59     11.29 o 
   1   4  12       56.28       45.86      8.90 o 
   2   4  12      174.97      138.57     22.94 o 
  -8   5  12        4.69       11.08      7.01 o 
  -7   5  12       28.09       43.17      8.83 o 
  -6   5  12       11.89       12.14      7.80 o 
  -5   5  12        1.74       -7.73      7.73 o 
  -4   5  12        0.52       -8.47      8.47 o 
  -3   5  12       19.70       20.11      8.57 o 
  -2   5  12        5.11        2.59      6.98 o 
  -1   5  12        0.28       10.72      6.34 o 
   0   5  12        4.17        3.07      6.91 o 
   1   5  12        3.17       13.41      7.96 o 
  -7   6  12       56.41       74.17     15.11 o 
  -6   6  12       10.42       22.53      8.26 o 
  -5   6  12        5.28        7.49      6.08 o 
  -4   6  12       39.12       38.31      9.66 o 
  -3   6  12       61.23       56.72      9.23 o 
  -2   6  12       65.92       52.15     22.32 o 
  -1   6  12       91.13       61.80     14.55 o 
   0   6  12       74.82       70.39     12.17 o 
  -6   7  12        4.04        5.15      8.77 o 
  -5   7  12       23.21       -4.29     11.93 o 
  -4   7  12        0.19        5.38     10.68 o 
  -3   7  12        1.17       19.89      9.02 o 
  -2   7  12        0.39        3.56      7.54 o 
  -1   7  12        0.02       15.03      9.42 o 
  -8   1  13       39.95       41.76     10.60 o 
  -7   1  13       27.96       31.99      9.11 o 
  -6   1  13       21.06       40.79     13.49 o 
  -5   1  13       28.72       43.54     10.07 o 
  -4   1  13       96.72       91.15     14.68 o 
  -3   1  13      125.73      114.55     21.26 o 
  -2   1  13       54.69       45.76     17.31 o 
  -1   1  13       46.93       44.64     12.47 o 
   0   1  13       58.30       60.37      7.47 o 
   1   1  13       13.55       14.29      8.52 o 
  -7   2  13        1.04        9.78      9.62 o 
  -6   2  13        4.66       -8.64      8.64 o 
  -5   2  13       12.92        9.18      8.39 o 
  -4   2  13       99.73       80.08     13.31 o 
  -3   2  13        6.11        3.36      8.35 o 
  -2   2  13        0.94        3.98      7.14 o 
  -1   2  13        0.91       11.81     12.86 o 
   0   2  13       15.35        8.53      6.01 o 
  -7   3  13       37.50       38.45      9.75 o 
  -6   3  13       36.91       38.57      9.54 o 
  -5   3  13       55.09       41.19      9.01 o 
  -4   3  13      223.86      193.90     32.05 o 
  -3   3  13      248.99      205.65     46.78 o 
  -2   3  13       91.72       54.34     10.90 o 
  -1   3  13       67.18       68.55     12.49 o 
   0   3  13       57.08       40.01     10.84 o 
  -6   4  13        7.31        9.50     13.98 o 
  -5   4  13        0.02       13.88      5.66 o 
  -4   4  13       14.24        8.73      8.98 o 
  -3   4  13       16.31       13.13      7.74 o 
  -2   4  13        2.11       11.97      7.44 o 
  -1   4  13        0.00       -0.53      7.73 o 
  -6   5  13        8.24       16.25     34.05 o 
  -5   5  13       15.67       25.22      8.25 o 
  -4   5  13       52.57       58.43     12.35 o 
  -3   5  13       55.07       51.93     10.87 o 
  -2   5  13       35.59       17.08      7.14 o 
  -5   0  14      186.47      250.22     65.94 o 
  -4   0  14      163.70       97.08     33.68 o 
  -3   0  14       15.61       17.91     10.64 o 
  -2   0  14       24.59       30.84     26.28 o 
  -5   1  14       31.31       17.97      8.31 o 
  -4   1  14       31.57       23.74     10.18 o 
  -3   1  14        4.40       18.73     15.10 o 
  -4   2  14       25.61       18.81     14.84 o 
  -3   2  14       51.77       38.00     15.88 o 
                                                 
